# Supplementary material for: Key genes and integrated modules in hematopoietic differentiation of human embryonic stem cells: a comprehensive bioinformatic analysis
Source: Stem Cell Res Ther. 2018 Nov 8;9:301. doi: 10.1186/s13287-018-1050-7 (PMC6225692; doi:10.1186/s13287-018-1050-7)
Supplement: Supplementary file 2 — Table S1. The normalized expression data in the microarray datasets. (XLSX 1769 kb) [file 13287_2018_1050_MOESM2_ESM.xlsx]

## Sheet: 工作表1
genesymbol	hESC-H9.rep1	hESC-H9.rep2	hESC-H9.rep3	H9-CD34+.rep1	H9-CD34+.rep2	H9-CD34+.rep3	UC-CD34+.rep1	UC-CD34+.rep2	UC-CD34+.rep3
A1BG	5.01611	5.01611	4.94531	5.04464	5.05752	5.01611	5.01611	5.01611	4.88103
A1CF	3.6253	3.57918	3.6253	3.64839	3.6253	3.6253	3.62092	3.6253	3.6253
A2LD1	4.45142	4.43756	4.43018	4.65373	4.47345	4.47345	4.47345	4.52381	4.47345
A2M	4.2398	4.14014	4.15037	10.5229	13.1622	12.5001	4.61679	4.78095	4.6314
A2ML1	4.17743	4.10028	4.12093	3.90143	3.89053	3.77938	3.8512	3.90143	3.79378
A4GALT	4.47552	4.47552	4.47552	4.47552	4.52865	4.47552	4.47552	4.47552	4.47552
A4GNT	3.1938	3.27776	3.33864	3.32574	3.34603	3.33864	3.427	3.75333	3.33864
AAAS	9.80405	9.76336	9.75837	9.26089	8.90512	9.25551	8.42071	8.52489	8.81922
AACS	6.88835	7.17167	6.97663	6.45485	6.27881	6.45485	5.9489	6.41845	5.95676
AADAC	3.63349	3.47816	3.57492	3.57492	3.57492	3.56958	3.57492	4.03434	3.53419
AADACL2	4.12489	3.94284	3.8948	4.22178	4.03964	3.99918	4.16535	4.14609	3.73708
AADACL3	3.14492	3.48953	3.30072	3.35028	3.35028	3.32313	3.35028	3.43806	3.35268
AADACL4	2.99652	2.96939	3.20506	3.09986	3.09986	2.97715	3.02062	3.09639	3.174
AADAT	7.19045	7.2586	7.12966	7.57873	7.42565	7.44961	7.41724	7.35584	7.20804
AAED1	6.31321	6.22858	6.16923	6.7657	6.75689	6.98391	7.37493	6.82533	7.05839
AAGAB	6.40708	6.10608	6.12947	5.79098	5.94927	5.94927	5.76977	5.94927	5.85895
AAK1	6.81592	6.76588	6.68402	7.41274	7.67652	7.80482	6.9807	7.0096	7.0096
AAMP	7.02901	6.99168	6.81608	6.06179	5.98603	6.11516	6.05749	5.74058	6.07448
AANAT	4.47936	4.58628	4.56687	4.56687	4.56687	4.51591	4.56687	4.81354	4.59753
AARD	5.11062	5.13494	5.04419	4.94562	5.0847	4.95754	5.02976	5.22764	4.82575
AARS	12.0631	11.1307	11.785	8.41237	8.01916	8.4162	8.26625	7.69157	8.36103
AARS2	6.45557	6.40005	6.43729	6.25308	6.16669	6.25308	6.20529	5.76693	6.08026
AARSD1	5.711	5.69682	5.59898	5.59898	5.56655	5.59898	5.59898	5.59898	5.59898
AASDH	6.9284	6.95818	6.98542	6.67317	6.7648	6.63209	7.60271	7.37074	7.01122
AASDHPPT	9.5105	9.64044	9.62601	8.95698	8.74566	8.82003	9.03368	8.59311	9.00621
AASS	13.4117	13.6289	14.9156	8.1695	7.75481	8.04647	7.19209	7.5928	7.25567
AATF	10.8525	10.9533	10.5113	9.2117	8.92479	9.38681	9.84573	8.87548	10.0077
AATK	4.68159	4.68159	4.70297	4.68159	4.68159	4.68159	4.68159	4.68159	4.59882
ABAT	5.15314	5.15314	5.4806	4.95403	4.88079	4.77308	5.52485	5.15314	5.42922
ABCA1	7.01989	7.39119	6.53627	8.28093	8.96152	8.62903	6.73827	6.44009	6.2174
ABCA10	4.18284	4.18284	4.18121	4.18284	4.18284	4.18284	4.18284	4.24183	4.18284
ABCA12	3.36978	3.36978	3.36978	3.36978	3.36978	3.36978	3.36978	3.37471	3.36978
ABCA13	3.84867	3.83844	3.83768	4.03062	3.96564	3.78059	6.33635	5.30617	5.77822
ABCA2	5.32558	5.19307	5.36963	5.29195	5.36963	5.33932	5.90363	5.74266	5.61184
ABCA3	5.18172	5.17305	5.28853	5.18172	5.44263	5.39679	4.93252	5.06694	4.81122
ABCA4	4.07133	3.98499	4.00064	4.96708	5.11365	4.94992	4.10316	4.21111	4.06289
ABCA5	5.19154	5.07111	4.89212	5.6274	5.6274	5.63306	6.43031	6.08975	6.1063
ABCA6	3.81608	3.81608	3.75032	3.81608	3.81608	3.81608	3.8237	3.88549	3.81608
ABCA7	5.29518	5.26234	5.29518	5.29518	5.29518	5.25592	5.38857	5.46673	5.36612
ABCA8	3.74583	3.74583	3.7	3.74583	3.77564	3.74583	3.74583	3.74583	3.74583
ABCA9	3.73622	3.70254	3.71158	3.80164	3.84353	3.73622	3.73622	3.90775	3.73622
ABCB1	3.58904	3.77441	3.68366	3.7067	3.63158	3.53418	6.32982	5.70691	6.03498
ABCB10	5.59631	5.59631	5.59631	5.59463	5.5555	5.59631	5.85549	5.65395	5.83274
ABCB11	4.05567	3.94218	3.84159	4.05567	4.05567	4.0366	4.23924	4.26788	4.48995
ABCB4	4.23082	4.23082	4.15987	4.23472	4.23082	4.23082	4.23348	4.41152	4.23082
ABCB5	3.64249	3.64211	3.64249	3.64249	3.64249	3.64249	3.64249	3.76462	3.64249
ABCB6	5.18376	5.34605	5.17852	4.93471	4.81968	4.93471	4.79516	4.93471	4.77263
ABCB7	9.49222	9.42973	9.46687	9.66897	9.4487	9.59323	9.48739	9.49222	9.53213
ABCB8	4.80816	4.80816	4.80816	4.80816	4.80816	4.80816	4.80816	4.80816	4.81933
ABCB9	4.31031	4.31031	4.31031	4.28655	4.31031	4.31031	4.36143	4.31031	4.31031
ABCC1	7.87471	7.77683	8.05916	6.21098	6.67966	6.62811	10.0717	8.45705	9.88254
ABCC10	6.20078	6.2038	6.26318	6.31337	6.37051	6.29091	6.26318	6.26318	6.26318
ABCC11	3.97837	4.04738	4.02545	4.04738	4.04738	4.04738	4.04738	4.06981	3.96551
ABCC12	3.59696	3.59696	3.59696	3.59696	3.59696	3.59696	3.59587	3.85988	3.59696
ABCC2	3.89672	3.82691	3.98098	3.98098	4.0846	4.05056	3.98098	3.99041	3.98098
ABCC3	4.39351	4.42723	4.42723	4.42723	4.42723	4.42723	4.42723	4.47133	4.42723
ABCC4	6.31234	6.00356	6.17111	7.16804	6.13	6.74545	6.62847	7.0194	7.15424
ABCC5	6.64198	6.64198	6.85766	6.64198	6.95249	6.8592	6.03463	6.23065	6.19033
ABCC6	4.83554	4.83554	4.8148	4.83554	4.83554	4.83554	4.95493	4.83554	4.83554
ABCC8	4.51128	4.54887	4.51988	4.51128	4.51128	4.50129	4.51128	4.51128	4.43666
ABCC9	3.60175	3.60175	3.60175	3.60175	3.60175	3.60175	3.60175	3.63272	3.60175
ABCD1	5.31991	5.24575	5.1957	5.29518	5.43222	5.46022	5.29518	5.29518	5.29518
ABCD2	3.62154	3.77616	3.61982	3.77616	3.77616	3.66909	3.77616	4.11132	3.97806
ABCD3	6.84643	6.96166	6.74945	6.3768	6.60048	6.56644	6.60048	6.23639	6.60048
ABCD4	7.45717	7.63086	7.59552	7.97902	8.12296	8.1225	7.71587	7.17861	7.71633
ABCE1	11.7883	12.1913	11.7393	10.2758	10.0623	10.0152	10.9946	11.3946	11.2673
ABCF1	12.0952	12.0112	11.8101	10.0672	9.92305	10.1432	10.6717	10.5274	10.7034
ABCF2	10.449	10.1099	9.78027	9.24521	9.03432	9.24521	8.85687	8.68765	8.95059
ABCF3	6.6901	6.58078	6.47129	6.16985	6.21237	6.29746	6.51021	6.70174	6.47129
ABCG1	5.04669	5.00213	4.98405	5.35498	5.82235	5.5713	6.1878	5.47348	5.8658
ABCG2	4.37931	4.54982	4.31012	6.38981	7.11059	7.05003	4.49802	4.47307	4.47508
ABCG4	4.56434	4.56434	4.56434	4.56434	4.56434	4.56434	4.56434	4.5403	4.56434
ABCG5	3.68372	3.69534	3.69534	3.69534	3.69534	3.69534	3.69534	3.72592	3.69534
ABCG8	3.93438	3.91677	3.96639	3.96639	3.96639	3.96639	4.02406	4.04963	3.96639
ABHD1	4.32806	4.32806	4.32537	4.32806	4.32806	4.2797	4.35147	4.41503	4.43016
ABHD10	6.2502	6.42432	6.40212	5.78968	5.98815	6.00269	6.55192	5.64844	6.2502
ABHD11	4.80035	4.81475	4.81242	4.61222	4.65123	4.65123	4.65123	4.65123	4.53263
ABHD12	6.21137	6.26359	6.02132	5.79806	5.60033	5.73149	5.79806	5.67489	5.71871
ABHD12B	4.18831	4.28145	4.10461	4.12585	4.0362	4.07737	4.06837	4.22734	4.10461
ABHD13	7.67569	7.4654	7.67768	7.8038	8.02431	7.90154	7.822	7.67734	7.8038
ABHD14A	5.7423	5.78103	5.7891	5.98192	5.98192	5.98192	6.19938	6.16015	6.25876
ABHD14B	4.98188	5.00835	5.03652	5.20304	5.20304	5.23323	5.36069	5.56072	5.54492
ABHD15	3.55547	3.78727	3.8304	4.00162	3.93978	3.91688	4.54851	4.08195	4.30208
ABHD16A	6.14475	6.13316	5.95621	6.43671	6.35267	6.49807	6.34691	6.34336	6.53968
ABHD16B	3.90646	3.8263	3.94438	3.87926	3.99438	3.77488	3.87926	3.89858	3.87926
ABHD2	7.1231	7.03353	7.15995	7.13153	7.13785	7.30181	8.0477	7.58617	8.75362
ABHD3	5.29735	5.0026	5.2179	5.23198	5.23305	5.29735	5.82172	5.55368	5.92257
ABHD4	7.30197	7.29696	7.29696	7.3824	7.76831	7.78549	6.91759	6.58487	7.05236
ABHD5	7.19092	7.19731	6.99948	7.00897	6.91933	7.00897	6.99882	7.15422	6.9975
ABHD6	5.75841	5.5575	6.08471	6.69573	6.19766	6.35677	6.08729	5.95272	6.08729
ABHD8	4.38646	4.39539	4.43471	4.38646	4.38646	4.34746	4.37358	4.38646	4.38646
ABI1	10.3232	10.1394	10.1415	11.3296	11.3239	11.4751	12.004	11.7198	12.043
ABI2	9.08217	9.1337	9.30815	9.08004	9.36189	9.25925	7.88675	8.25712	7.98051
ABI3	4.19627	4.20904	4.3082	5.29935	5.2162	5.33913	4.26388	4.46008	4.22651
ABI3BP	3.77737	3.77737	3.77737	3.77737	3.77737	3.77737	3.77737	3.8194	3.77737
ABL1	11.2964	10.9508	11.0198	10.7908	10.8668	11.0396	9.88845	9.49172	10.0793
ABL2	6.89263	6.85742	7.29115	8.92022	9.50429	9.31144	7.37956	6.99551	6.91842
ABLIM1	7.69164	7.55773	7.54278	6.89609	7.94996	7.81019	8.88809	8.0872	8.32045
ABLIM2	4.41825	4.41825	4.41825	4.41825	4.41825	4.41825	4.41825	4.41825	4.31095
ABLIM3	4.26971	4.26634	4.32515	5.2382	5.59204	5.47351	4.30388	4.49216	4.30946
ABO	4.08897	4.06069	3.83694	4.19237	4.1877	4.19237	4.73266	4.47831	4.39466
ABP1	4.37792	4.44625	4.35437	4.44625	4.44625	4.44625	4.49988	4.52656	4.44625
ABR	7.79502	7.20964	7.90627	7.57581	7.70513	7.9068	7.53838	6.81906	7.59931
ABRA	3.62606	3.42334	3.42982	3.80099	3.51732	3.63552	3.47009	3.88985	3.74043
ABRACL	5.36598	5.17852	5.17852	4.83394	4.83394	4.83394	4.26402	4.03765	4.48958
ABT1	7.51894	7.49972	6.78568	6.29435	5.98965	6.28506	6.04405	5.11627	5.86137
ABTB1	5.02335	4.90297	4.9306	5.11003	5.11003	5.11003	5.54904	5.45799	5.33359
ABTB2	5.61718	5.58703	5.40055	5.58703	6.56508	5.93936	5.22666	5.15805	5.18697
ACAA1	5.7253	5.73743	5.65026	5.7253	5.6363	5.7253	6.01798	5.73187	5.8748
ACAA2	11.7474	11.5835	11.184	9.67624	9.64335	9.75394	8.34063	9.07353	8.89127
ACACA	9.49216	9.28247	9.25577	7.12486	6.57152	7.01993	7.48692	7.18206	7.34152
ACACB	6.23468	6.18246	6.41486	5.41279	5.35338	5.31084	6.25514	6.20424	6.654
ACAD10	5.54766	5.57164	5.73856	5.78427	5.93026	5.87393	5.84275	5.7015	5.93475
ACAD11	5.61055	5.65649	6.00544	6.10423	6.10423	6.19037	6.42992	6.43996	6.21382
ACAD8	6.39127	6.44608	6.24864	6.00592	6.00592	6.00592	5.65438	5.99746	5.57423
ACAD9	7.62508	7.62448	7.62448	7.60313	7.60313	7.70266	7.57122	7.03975	7.52783
ACADL	3.72103	3.65996	3.65996	3.54905	3.65996	3.65996	3.65996	3.76536	3.6194
ACADM	9.96426	10.0751	9.91714	10.0751	10.029	10.0751	10.3845	9.9498	10.5024
ACADS	4.07116	4.10251	4.07683	4.10251	4.10251	4.07034	4.1534	4.10251	4.13575
ACADSB	7.30331	7.83974	8.28954	5.8066	6.01473	6.06314	6.77951	6.86887	6.76905
ACADVL	8.10871	8.02403	8.33026	8.33026	8.33026	8.4754	8.447	8.09232	8.47195
ACAN	3.94832	3.94832	3.94832	3.94832	3.94817	3.94832	3.94832	3.94832	3.94832
ACAP1	6.38458	6.35271	6.38458	5.54817	5.26609	5.23967	9.49472	8.04439	9.84276
ACAP2	6.93882	7.1913	7.3368	8.13183	8.07554	8.10981	8.53585	8.11415	8.43694
ACAP3	5.36963	5.35412	5.36963	5.36963	5.36963	5.36963	5.36963	5.43181	5.32329
ACAT1	7.06344	6.80716	7.10102	6.69843	6.80716	6.80716	6.80716	6.54231	6.80716
ACAT2	11.3676	12.0071	10.8369	8.48004	7.07292	7.87655	8.12064	7.92744	8.46202
ACBD3	11.2454	11.2707	11.2641	11.3329	11.2955	11.2717	11.2707	11.2332	11.4492
ACBD4	5.12075	5.05645	5.13887	5.12075	5.12075	5.12147	5.12075	5.12075	5.12075
ACBD5	7.11245	7.03135	7.41626	7.4513	7.49232	7.49212	7.94322	7.4513	7.63691
ACBD6	9.11079	9.06555	9.20226	8.82635	8.36122	8.58679	8.83079	8.75554	8.83079
ACBD7	5.92843	6.141	6.04835	5.71098	5.62719	5.66582	5.81998	5.81118	5.76918
ACCN4	4.42068	4.42776	4.42776	4.42776	4.42776	4.34977	4.42776	4.70904	4.38871
ACCS	5.37012	5.44904	5.28527	5.92602	5.92602	5.92602	6.58266	6.51086	6.89501
ACCSL	3.77481	3.76813	3.70777	3.80138	3.77481	3.68753	3.77481	3.77918	3.77481
ACD	6.27487	6.14793	6.08811	5.92998	5.91867	5.95712	5.95904	5.86002	5.95904
ACE	4.57951	4.61873	4.64213	5.32574	5.00393	5.10402	5.03172	4.8805	4.86229
ACE2	3.68035	3.68035	3.68035	3.68035	3.68035	3.68035	3.68035	3.79002	3.68035
ACER1	3.8908	3.92145	3.86216	3.91664	3.91664	3.91664	3.91664	3.92498	3.91664
ACER2	5.76976	5.71074	5.76976	5.9898	6.38321	6.24814	5.6336	5.72795	5.36112
ACER3	7.65207	7.68157	7.81362	7.65207	7.65207	7.65207	7.48954	7.36975	7.60667
ACHE	4.28388	4.27091	4.27046	4.39323	4.30388	4.30388	4.30388	4.31271	4.30388
ACIN1	9.77198	9.84464	9.46251	9.09908	9.10966	9.27244	9.61612	9.38578	9.68088
ACLY	14.391	14.1326	13.8772	11.6453	11.2825	11.6231	10.389	10.05	10.7898
ACMSD	4.00016	4.00016	3.99027	4.08544	4.00016	3.94264	4.00016	4.10557	4.00016
ACN9	9.37787	9.48142	9.24492	8.8688	8.66199	8.51774	8.59027	8.25514	8.8688
ACO1	10.7821	10.6257	10.7996	8.9342	8.70953	8.9342	8.00307	7.74484	7.84559
ACO2	8.13376	8.17225	8.31396	8.13376	8.13376	8.13376	7.80789	7.83803	8.13376
ACOT1	5.47232	5.56437	5.34028	5.56437	5.50112	5.51008	6.03665	5.59649	5.8963
ACOT11	4.8917	4.94196	4.97312	5.40292	5.35756	5.3274	5.14659	5.02257	5.14659
ACOT12	3.89149	3.89149	3.89149	3.89149	3.81871	3.80263	3.98982	4.37942	3.89149
ACOT13	7.22545	6.83657	7.26622	6.58742	6.36508	6.45183	6.4188	6.58742	6.58549
ACOT2	5.99432	5.9186	5.87493	5.99364	5.90971	5.89979	6.90106	6.02129	6.47806
ACOT4	3.72735	3.89963	3.57707	3.29709	3.34138	3.41864	3.63244	3.65075	3.57707
ACOT6	3.99495	3.97538	3.96706	4.17942	4.10037	3.89605	3.99495	3.99495	3.99495
ACOT7	5.51736	5.48267	5.4164	5.11279	5.0747	5.11279	4.91012	4.92178	4.91739
ACOT8	5.99955	6.19459	6.0892	5.47465	5.50584	5.52815	5.44369	5.13028	5.60655
ACOT9	7.67015	7.52877	7.54036	7.57598	8.05028	7.91765	6.59771	6.53419	6.6607
ACOX1	6.91291	6.91291	6.91291	6.86376	6.93931	6.91291	6.9756	6.81061	6.91291
ACOX2	3.97616	4.0612	4.01213	4.07307	4.07307	4.07307	4.21297	4.34624	4.17365
ACOX3	5.62377	5.44923	5.5766	5.88427	6.12592	6.09772	5.8299	5.62125	5.77531
ACOXL	6.00436	6.08536	5.80873	4.20147	4.04642	4.00732	3.95836	4.24781	3.88313
ACP1	9.09555	9.0824	8.97625	8.40756	8.39106	8.39353	8.31998	7.73458	8.71562
ACP2	5.82513	5.74668	5.56493	5.94046	5.98192	5.94046	6.2853	6.02145	5.94656
ACP5	4.24115	4.26899	4.35674	4.26899	4.26899	4.26899	4.26899	4.26899	4.26899
ACP6	6.2529	6.12476	6.36127	6.02494	6.08741	6.12476	6.15202	5.72937	6.12476
ACPL2	6.34845	6.14392	6.1722	5.11871	5.0677	5.11411	5.13612	5.0511	5.17073
ACPP	3.98522	4.11282	4.10008	4.18181	4.13194	4.11282	4.11282	4.11282	4.11282
ACPT	3.94832	3.92346	3.94832	3.94832	3.94832	3.94832	3.94832	4.01296	3.94832
ACR	4.3741	4.41114	4.37418	4.7002	4.7002	4.7002	5.19282	5.04917	5.07222
ACRBP	4.7935	4.66684	4.58735	5.57595	5.14217	5.4218	6.46491	6.45359	7.08502
ACRC	3.89234	3.89234	3.89083	3.89234	3.89234	3.89234	4.03715	4.01211	3.87835
ACRV1	3.45566	3.4525	3.39934	3.4525	3.4525	3.4525	3.4525	3.4525	3.4525
ACSBG1	4.04037	4.04037	4.12716	4.04037	4.04037	4.03366	4.04037	4.06521	3.9947
ACSBG2	3.97051	3.97051	3.97051	3.97051	3.97051	3.97051	4.00964	4.05469	3.97051
ACSF2	5.56535	5.43353	5.67513	5.99162	5.95024	5.95024	6.25169	5.95024	6.32195
ACSF3	5.54848	5.54848	5.51307	5.43234	5.46967	5.50306	5.7858	5.75096	6.10462
ACSL1	5.18339	5.18339	5.18339	4.66127	4.66997	4.69713	7.39793	6.1984	7.57951
ACSL3	10.3015	10.6174	10.4493	10.099	10.1137	10.2764	8.53369	9.28117	8.12541
ACSL4	6.91441	7.04862	6.8389	6.10168	6.06862	5.98731	6.41277	6.44894	6.64079
ACSL5	4.1413	4.15916	4.06739	4.60477	4.51049	4.53968	7.99969	6.597	7.3915
ACSL6	3.8417	3.8417	3.8417	3.8417	3.8417	3.8417	3.8417	3.85883	3.8417
ACSM1	4.16735	4.14385	4.16735	4.16735	4.16735	4.12564	4.16735	4.40948	4.16735
ACSM2A	3.96109	3.96109	3.96109	3.96109	3.96109	3.96109	3.96109	3.97409	3.96109
ACSM2B	3.9865	3.9865	3.93221	3.9865	3.9865	3.9865	3.9865	4.00708	3.9865
ACSM3	4.57794	4.42661	4.74817	4.4944	4.30339	4.34666	6.37597	6.85413	7.43799
ACSM4	3.89802	3.80181	3.90431	3.90431	3.90431	3.89293	3.90431	4.05729	4.07277
ACSM5	3.82096	3.87976	3.87976	3.88069	3.87976	3.87976	3.87976	3.92877	3.87976
ACSS1	4.23238	4.10366	4.18001	4.4518	4.52435	4.47552	6.25168	5.46174	6.53711
ACSS2	5.63656	5.63561	5.67771	5.65739	5.63401	5.64389	5.63656	5.63656	5.63656
ACSS3	7.90348	7.44257	7.98397	7.66394	7.57613	7.7476	4.0433	4.36378	4.01322
ACTA1	6.60276	5.92921	6.16714	5.68734	5.58856	5.70993	4.88797	5.62279	5.14234
ACTA2	5.05381	5.13726	5.10886	5.67219	5.90036	5.684	5.26975	5.26009	5.14262
ACTB	12.1119	11.8841	11.9796	11.8841	11.8841	11.9694	11.3123	11.8052	11.5293
ACTBL2	3.35516	3.03778	3.18305	3.2759	2.83694	3.18305	3.18305	3.29925	3.44669
ACTC1	10.0655	8.87911	9.14157	8.43565	7.484	7.90822	6.46599	7.18727	6.63912
ACTG1	13.6091	13.2195	13.366	12.9436	13.0701	13.1371	12.4192	11.8753	12.327
ACTG2	4.44001	4.07307	4.08446	4.07307	4.07307	4.07307	3.94527	4.06915	4.00803
ACTL10	4.29945	4.55565	4.62077	4.59998	4.72288	4.59773	4.76265	4.89508	4.75083
ACTL6A	8.97793	9.10107	8.74573	7.4999	7.22936	7.4999	6.85058	6.49399	6.9567
ACTL6B	4.55871	4.44913	4.49651	4.42915	4.42915	4.3625	4.42915	4.5797	4.34424
ACTL7A	3.92952	3.92827	3.92827	4.04879	3.92827	3.95579	3.63799	3.97867	3.63594
ACTL7B	4.016	4.26211	4.40442	4.15853	4.13759	4.02312	4.17101	4.2576	4.11925
ACTL8	3.76491	3.87148	3.77372	3.76214	3.77372	3.73642	3.77372	3.7844	4.08101
ACTL9	3.81408	3.74201	3.74201	3.78494	3.74566	3.7167	3.60497	3.80405	3.58593
ACTN1	11.229	11.0812	10.9496	9.79391	9.23133	9.61687	7.92808	7.79853	7.90145
ACTN2	4.12132	4.08575	4.22803	4.02477	4.02477	4.02477	3.89462	3.8869	3.8294
ACTN3	5.83226	5.35863	6.36383	4.73412	4.52354	4.73393	4.61879	4.45419	4.3886
ACTN4	12.6018	12.1203	12.4593	12.0172	12.3468	12.3703	11.4883	9.14679	11.5333
ACTR10	9.11685	9.20384	9.16757	9.90178	9.57189	9.69296	9.51694	9.60111	9.51694
ACTR1A	9.52358	9.27911	9.28222	9.53675	9.5993	9.90075	8.47978	7.74172	9.18975
ACTR1B	6.12987	6.03037	5.97889	6.12987	6.12987	6.12987	6.12987	6.48266	6.23643
ACTR2	12.0871	12.1366	12.0902	12.4625	12.6392	12.7094	12.3867	12.2595	12.6707
ACTR3	12.2177	12.3061	12.0054	12.8142	12.6873	12.8168	12.5111	12.4518	12.8101
ACTR3B	9.06048	9.16546	9.29753	9.14512	8.99946	9.10957	7.74915	7.98893	7.3927
ACTR3C	5.69301	5.76734	5.68422	5.68422	5.65963	5.68422	5.68422	5.68422	5.6668
ACTR5	6.21637	6.10408	5.99858	5.79277	5.75895	5.65303	5.82217	5.42077	5.82217
ACTR6	8.6869	8.3995	8.52116	8.02444	7.92418	7.78878	8.27264	8.27264	8.33371
ACTR8	9.56261	9.6195	9.29415	8.79221	9.05384	9.10871	9.14256	9.14256	9.03769
ACTRT1	3.12315	3.36232	3.13415	3.13415	3.09881	2.94028	3.06718	3.41922	3.13662
ACTRT2	4.11282	4.11282	4.11282	4.11282	4.15378	4.11282	4.11282	4.11282	4.11282
ACTRT3	5.03534	5.22338	4.73423	4.13676	4.37724	4.39578	4.12446	4.39578	3.94096
ACVR1	6.23258	6.04812	6.06849	6.32925	6.60429	6.4338	6.28349	6.28349	6.21843
ACVR1B	6.09861	6.09861	6.09578	6.10054	6.12489	6.1517	6.09861	5.96576	6.04319
ACVR1C	4.07899	4.07899	4.07954	4.07899	4.0552	4.07899	4.07899	4.07899	4.07899
ACVR2A	7.79813	7.75096	7.85727	7.88177	7.93234	8.21883	7.17369	6.76947	6.66449
ACVR2B	8.20561	8.19981	8.51059	7.28489	7.28489	7.28489	5.73528	5.7806	5.92568
ACVRL1	4.54549	4.40742	4.42376	7.12229	6.5443	6.97639	4.684	4.76585	4.52018
ACY1	6.91924	6.85137	6.76986	6.41509	6.22683	6.15402	6.46169	6.46169	6.46169
ACY3	4.66373	4.82491	4.67477	4.89853	4.89853	4.6783	5.56805	5.49908	5.34208
ACYP1	6.99553	7.00315	7.14827	6.90687	6.94961	6.95238	6.95238	6.17066	7.34372
ACYP2	5.26074	4.98342	5.18225	5.47208	5.63857	5.44361	5.52136	5.57325	5.47976
ADA	6.13749	5.83513	6.24945	7.75899	7.84503	8.21177	8.10723	6.13237	7.82423
ADAD1	3.88417	3.88417	3.78131	3.88417	3.88417	3.88417	3.88417	4.14367	3.88417
ADAD2	4.18284	4.18284	4.21558	4.18284	4.18284	4.18284	4.18284	4.30415	4.1534
ADAL	7.21967	7.33765	7.6313	6.56293	6.53805	6.64012	6.51541	6.76147	6.39465
ADAM10	9.05229	9.07675	9.20198	10.0173	10.4435	10.2946	8.80223	8.91825	9.06183
ADAM11	4.82111	4.82111	4.82111	4.82111	4.82111	4.79462	4.82111	4.85799	4.75249
ADAM12	4.32298	4.32994	4.24871	8.6443	8.31762	8.92207	4.33432	4.35532	4.12174
ADAM15	6.55275	6.45038	6.61291	8.2049	8.31749	8.27772	6.59179	6.56747	6.57429
ADAM17	8.01258	7.82214	8.04458	8.56273	8.79856	8.72903	9.2022	8.56273	8.7395
ADAM18	3.89053	3.89053	3.89053	3.9399	3.89053	3.89053	3.89053	3.89053	3.89053
ADAM19	6.8146	6.56948	6.45969	7.7456	8.70707	8.44137	6.0511	6.30089	5.75222
ADAM2	4.03073	3.96149	4.00674	4.34518	4.06274	4.04402	4.03066	4.22535	4.04402
ADAM20	4.44237	4.31411	4.56876	4.95806	5.66605	5.57027	4.469	4.60418	4.02351
ADAM21	3.22856	3.03283	3.01483	3.1817	3.15542	3.15542	3.15542	3.15542	3.42406
ADAM22	6.19954	6.28433	6.30512	5.50592	5.53264	5.32008	5.87022	5.98064	5.87022
ADAM23	7.51947	7.26253	7.86851	5.82862	5.82097	5.82862	4.80255	5.07324	4.67273
ADAM28	4.65555	4.77396	4.63145	4.61737	4.63249	4.4748	9.4003	9.15805	9.227
ADAM29	3.53805	3.53805	3.53805	3.54024	3.53805	3.53805	3.53805	3.53805	3.53805
ADAM30	3.33886	3.33886	3.30072	3.22529	3.33886	3.33886	3.37669	3.58092	3.33886
ADAM32	4.57784	4.55866	4.58003	4.82337	4.85032	4.846	4.96149	5.19439	4.82337
ADAM33	4.7779	4.7779	4.7779	4.78715	4.7779	4.7779	4.7779	4.7779	4.77396
ADAM7	3.58664	3.58399	3.58664	3.58664	3.58664	3.58664	3.58664	3.58664	3.58664
ADAM8	4.89662	4.94466	4.9607	5.01871	5.01871	5.00105	5.3768	5.2815	5.21549
ADAM9	7.83104	7.41376	7.8481	7.90115	8.52585	8.05608	7.85352	7.21595	8.42469
ADAMDEC1	3.8102	3.8102	3.8102	3.8102	3.8102	3.80533	3.8102	4.00166	3.8102
ADAMTS1	6.79373	5.9447	6.18605	7.4734	8.76252	8.13362	5.00892	5.56668	4.86665
ADAMTS10	5.25556	5.22819	5.20405	5.52996	5.43923	5.50133	5.41058	5.40923	5.40923
ADAMTS12	5.90831	5.89249	5.90831	7.73425	7.61415	8.07243	4.52246	4.88086	4.42497
ADAMTS13	4.78682	4.82272	4.82916	4.93533	4.82916	4.82916	4.82916	4.82916	4.82916
ADAMTS14	4.37223	4.37223	4.37223	4.37223	4.39318	4.37223	4.37223	4.37223	4.37223
ADAMTS15	4.08057	4.01889	3.95342	3.94748	3.92002	3.94748	3.82298	3.94748	3.94748
ADAMTS16	5.30173	5.37871	5.06157	4.45709	4.41825	4.29163	4.32692	4.41806	4.20627
ADAMTS17	4.31031	4.31031	4.31031	4.43106	4.31622	4.31031	4.27069	4.31031	4.14124
ADAMTS18	3.82558	3.87489	3.87489	3.93303	3.89537	3.87489	3.87489	3.87489	3.83636
ADAMTS19	7.83486	7.9134	7.92555	5.12325	4.98765	4.99052	4.39361	4.47938	4.24399
ADAMTS2	4.2382	4.25677	4.30007	4.23353	4.23353	4.23353	4.22976	4.19966	4.07355
ADAMTS20	4.76109	4.77724	4.8621	4.07295	4.12189	3.94951	3.9502	3.9212	3.87013
ADAMTS3	4.97775	5.12346	5.18887	6.13556	5.75798	6.09807	4.90162	5.09908	5.08333
ADAMTS4	5.61928	5.50373	5.61928	6.41403	5.88602	6.50805	5.18229	5.16838	4.95551
ADAMTS5	4.26422	4.14346	4.14346	4.15534	4.42975	4.19409	4.14346	4.14346	4.04757
ADAMTS6	4.55682	4.6952	4.51672	5.72411	4.99984	5.28371	4.99984	5.07496	4.99984
ADAMTS7	5.65639	5.65639	5.81384	5.75899	5.92958	5.98233	5.11749	5.03393	5.05007
ADAMTS8	5.20934	4.93717	4.95231	4.56276	4.52345	4.5848	4.55381	4.56373	4.54901
ADAMTS9	4.10543	4.1807	4.15444	10.3694	12.3814	11.985	3.96097	4.35319	4.05191
ADAMTSL1	3.97117	4.01253	4.01253	4.11459	4.15604	4.11459	3.94373	4.01253	3.96593
ADAMTSL2	4.19689	4.14173	4.19016	4.64666	4.61945	4.54972	4.11804	4.16118	3.99726
ADAMTSL3	4.32061	4.243	4.30946	4.243	4.243	4.243	4.13626	4.24379	4.22688
ADAMTSL4	4.76825	4.78153	4.72752	4.85007	4.85007	4.85007	5.11934	5.28271	4.9
ADAMTSL5	4.34969	4.34969	4.34293	4.34969	4.34969	4.34969	4.34969	4.36095	4.34969
ADAP1	4.68422	4.68159	4.59575	4.68159	4.68159	4.62588	4.68159	4.74308	4.68159
ADAP2	3.85133	3.85133	3.85133	3.85133	3.84365	3.78543	3.92495	3.96552	3.85133
ADAR	10.756	10.4931	10.4898	9.33511	9.56253	9.56728	9.81003	9.36691	9.81003
ADARB1	5.48553	5.30318	5.43156	5.79098	6.03364	5.94736	5.6156	5.6156	5.6156
ADARB2	4.48289	4.48289	4.48289	4.51771	4.60381	4.52704	4.40456	4.48289	4.29023
ADAT1	6.63081	6.63704	6.53988	6.24843	6.61698	6.46778	6.46778	6.00376	6.46778
ADAT2	8.10076	8.13963	8.16728	7.80778	8.08772	7.97198	8.59641	8.2878	8.27703
ADAT3	4.14645	4.12784	4.12784	4.12784	4.12784	4.14109	4.12784	4.12784	4.12784
ADC	4.53464	4.58862	4.35514	4.70763	4.84016	4.62931	4.54942	4.68259	4.58862
ADCK1	4.83283	4.53965	4.51187	4.21774	4.2933	4.32949	4.59422	4.47738	4.51918
ADCK2	4.86698	4.72238	4.83364	4.84505	4.81599	4.76494	5.3559	4.95353	5.29834
ADCK3	6.10435	6.10435	5.95287	6.08784	6.03414	6.10435	6.37277	6.16268	6.51284
ADCK4	5.40748	5.55466	5.40748	5.32234	5.37105	5.29927	5.64107	5.40748	5.42922
ADCK5	4.91338	4.91338	4.80286	5.08109	4.97543	5.00246	4.91338	4.90276	4.88383
ADCY1	6.14346	5.85451	6.1752	5.13125	5.24178	5.24178	4.55572	4.79136	4.65474
ADCY10	3.8102	3.8102	3.76755	3.8102	3.8102	3.8102	3.8102	3.93754	3.81641
ADCY2	6.40107	6.29143	6.63501	3.62359	3.56684	3.65384	3.6331	3.64233	3.67116
ADCY3	7.09204	6.6699	6.83691	6.38339	6.27516	6.32606	6.83209	6.6699	6.82522
ADCY4	4.47076	4.47898	4.5294	7.96427	7.67635	7.78768	4.76269	4.86949	4.82393
ADCY5	4.51894	4.61049	4.4275	4.35372	4.35372	4.33882	4.34454	4.35372	4.12323
ADCY6	5.97993	6.02241	6.12731	6.86464	7.23569	7.13707	6.61383	6.46868	6.66188
ADCY7	5.09257	5.17633	5.21211	5.5545	5.43633	5.55758	7.11749	6.65917	7.20159
ADCY8	3.86562	3.90513	3.80589	3.81085	3.80458	3.7778	3.76484	3.80589	3.78719
ADCY9	4.68751	4.31131	4.57862	4.29723	4.30846	4.37076	4.05804	4.06854	4.16116
ADCYAP1	3.65831	3.6456	3.51935	3.65966	3.75639	3.65831	3.65831	3.61345	3.66234
ADCYAP1R1	5.19957	5.31964	5.11839	4.64856	4.64856	4.538	4.36633	4.62208	4.41984
ADD1	8.07804	7.82272	7.86045	8.26534	8.57031	8.7268	8.15888	7.88072	8.15888
ADD2	8.81239	9.11327	8.78667	5.92842	5.92842	5.92842	4.85658	5.24715	4.846
ADD3	7.91502	7.87915	7.92579	8.99746	9.28257	9.29692	8.28469	8.31022	8.31022
ADGB	3.52654	3.52654	3.52654	3.52654	3.52654	3.52654	3.52654	3.66729	3.52654
ADH1A	3.73889	3.73889	3.73889	3.80982	3.73889	3.73889	3.73889	3.73889	3.73889
ADH1B	3.59072	3.59072	3.585	3.6207	3.59072	3.48689	3.59072	3.78538	3.59072
ADH1C	3.91945	4.12631	4.12631	4.12717	4.22791	4.12631	4.12631	4.22582	4.12631
ADH4	4.12784	4.12784	4.12784	4.1397	4.12784	4.12784	4.12784	4.12784	4.12784
ADH5	9.82373	9.73709	9.41097	7.88882	7.72873	7.88882	6.96195	6.16445	7.15773
ADH6	3.70913	3.70913	3.70913	3.70913	3.70913	3.70913	3.70913	3.78348	3.70913
ADH7	3.57524	3.57524	3.5301	3.57524	3.57524	3.57524	3.57524	3.80339	3.57524
ADHFE1	5.42316	5.30851	5.7632	5.91205	5.91205	5.91205	6.93587	6.41892	7.01865
ADI1	5.99352	6.29683	5.87951	5.52729	5.42433	5.41062	5.71789	5.44021	6.01166
ADIG	4.25009	4.51923	4.53696	4.48262	4.78015	4.53696	4.55812	4.73673	4.52945
ADIPOQ	3.40004	3.56253	3.46597	3.56253	3.56253	3.56253	3.56253	3.70449	3.47145
ADIPOR1	8.3462	8.21706	8.28276	8.16272	7.90498	8.07693	8.30676	8.21706	8.82372
ADIPOR2	9.61391	9.49819	9.5581	8.61538	8.69308	8.67966	9.85854	9.29618	9.29618
ADK	9.90719	9.76271	9.64527	8.80536	8.13038	8.56811	9.28705	8.92365	9.4469
ADM	6.88567	6.53708	6.73904	5.10384	5.88368	5.58653	4.91351	5.16423	4.88689
ADM2	3.94179	3.85816	3.85816	3.85816	3.87406	3.85816	3.85816	3.68421	3.85816
ADNP	9.18782	9.11644	9.1567	9.10694	9.18782	9.18782	9.78314	9.18186	9.62577
ADNP2	11.3165	11.5307	11.2958	10.0862	9.30898	10.0854	9.87081	7.68345	10.0056
ADO	6.39845	6.41948	6.43458	6.10516	6.10516	6.0481	5.87208	6.05179	5.94119
ADORA1	4.71787	4.62272	4.71787	4.79481	4.98576	4.75664	4.71787	4.71787	4.49081
ADORA2A	5.70352	5.76525	5.77014	6.15844	6.22634	6.1821	5.93068	5.92177	5.93068
ADORA2B	6.40712	6.40712	6.60379	6.38117	6.40712	6.40712	6.34075	6.44591	6.36651
ADORA3	4.12826	4.06148	4.06222	4.19755	4.14575	4.14541	4.14575	4.47408	4.14575
ADPGK	8.46019	8.49122	8.24885	8.09601	8.17485	8.23297	9.62195	8.46019	9.90945
ADPRH	4.707	4.67107	4.68605	4.78639	4.78639	4.8088	4.7952	4.85339	4.78639
ADPRHL1	4.67449	4.61679	4.62889	4.69855	4.61679	4.61679	4.61679	4.61679	4.39933
ADPRHL2	6.98409	6.9185	6.66513	6.61842	6.63688	6.66513	6.66513	6.10395	6.66513
ADRA1A	3.97904	3.97904	3.92569	4.02557	3.97904	3.96779	3.97904	4.23891	3.93912
ADRA1B	4.55955	4.62893	4.62893	4.80816	4.62567	4.62893	4.61307	4.62893	4.62893
ADRA1D	4.25972	4.07498	4.3662	3.92778	3.88288	3.89781	4.00502	3.74599	4.04403
ADRA2A	5.31516	5.31802	5.71195	5.42636	5.08274	5.31802	5.23335	5.34132	5.01292
ADRA2B	5.16784	4.84146	4.70819	4.62797	4.64841	4.64841	4.39916	4.64841	4.24236
ADRA2C	4.16001	4.11293	4.00877	3.85812	3.85812	3.74232	3.78212	3.78699	3.66348
ADRB1	3.56978	3.91612	3.63487	3.67059	3.64505	3.54357	3.92318	3.55567	3.64551
ADRB2	3.87998	3.99986	4.14032	4.14032	3.87254	3.92587	5.25566	4.84574	4.91383
ADRB3	3.58218	3.43808	3.51123	3.54908	3.58891	3.54132	3.50321	3.65082	3.31367
ADRBK1	7.42448	7.35133	7.48307	8.07296	7.97394	8.07296	10.4829	9.42383	10.8778
ADRBK2	7.95756	7.73187	8.2298	6.68712	6.42084	6.62267	8.57986	7.54247	8.53156
ADRM1	7.95144	8.18809	8.12202	7.15621	7.00417	7.15203	6.6893	7.08705	6.88542
ADSL	11.8554	11.9019	11.2892	9.91361	9.59019	9.92539	10.1099	9.44075	10.1099
ADSS	9.25971	9.47847	9.37279	8.34127	8.26729	8.16246	8.75383	9.40666	8.75383
ADSSL1	5.92464	5.92464	5.99652	6.15448	5.95513	6.02013	5.64537	5.92464	5.34329
ADTRP	4.0301	4.08245	3.97409	4.09888	4.09888	4.06006	4.16477	4.33984	4.20039
AEBP1	6.18033	5.94914	6.22747	6.41808	6.3328	6.44725	6.33646	6.83742	6.33646
AEBP2	9.14709	9.05205	9.72528	8.47349	8.46384	8.53467	9.19519	9.02238	9.02238
AEN	7.56135	7.4079	6.92054	6.22451	5.81911	6.1005	5.55581	5.46448	5.39343
AES	7.30201	7.0098	7.10796	7.36688	7.49167	7.55731	7.34969	8.04987	7.72419
AFAP1	5.00214	5.00214	5.00214	5.44379	5.79531	5.80937	4.32359	4.47263	4.20432
AFAP1L1	4.30755	4.31498	4.35221	7.41552	8.22708	8.07329	4.34528	4.34894	4.16867
AFAP1L2	4.69924	4.71283	4.65549	5.78003	5.39131	5.71274	5.01767	5.01397	4.82435
AFF1	9.13307	9.31227	9.5401	9.57853	9.35385	9.55206	11.8041	10.7921	11.726
AFF2	6.13206	6.13206	6.13126	5.86348	5.87991	6.02747	6.63778	6.54145	7.66975
AFF3	4.56717	4.60907	4.57695	4.60714	4.349	4.30081	7.45418	7.0798	7.34627
AFF4	8.89067	9.15815	9.18852	9.21879	9.70188	9.5126	9.58024	9.20571	9.86218
AFG3L2	9.49394	9.346	9.23797	7.74042	7.60537	7.68189	8.0502	7.51477	8.13492
AFM	3.93134	3.93668	3.97409	4.12162	3.97409	3.95533	3.97409	4.17444	3.97409
AFMID	6.82827	6.82827	6.82827	6.82827	7.02342	6.94605	6.70665	6.59087	6.61327
AFP	4.12602	4.12602	3.77218	5.11175	6.32664	6.98264	3.66348	3.755	3.71526
AFTPH	7.48006	7.54363	7.86013	7.54831	8.02477	8.02477	10.4175	8.95169	10.1488
AGA	8.53058	8.38937	8.19039	8.00554	8.38937	8.24861	9.134	8.6501	8.49021
AGAP1	6.58926	6.53611	6.56758	6.65567	6.9069	6.96262	5.16531	5.1364	5.12267
AGAP11	5.78679	5.92045	5.86184	5.93817	5.86184	5.86184	5.86184	5.85403	5.74074
AGAP2	4.41349	4.23373	4.37742	4.48541	4.30716	4.38311	6.99276	5.86205	6.84887
AGAP3	5.78481	5.71172	5.78481	5.95644	6.01272	5.93153	5.7592	5.74612	5.5187
AGAP4	10.5357	10.9969	11.1061	11.3943	12.1192	11.8276	11.8644	10.8498	11.3943
AGAP5	9.27784	9.51182	9.49045	9.64712	10.0461	9.92474	9.77823	9.52075	9.64712
AGAP6	11.6331	11.8828	12.2749	12.6735	13.3807	13.1903	13.2851	12.0164	12.8811
AGAP7	12.1447	12.427	12.7255	13.2636	13.9639	13.7286	13.6893	12.6096	13.1933
AGAP8	9.01872	9.24513	9.24513	9.19629	9.37909	9.24513	9.39879	9.22783	9.24513
AGAP9	9.35622	9.91968	9.81924	10.031	10.4985	10.2647	10.2057	9.70535	10.168
AGBL1	3.8102	3.8102	3.8102	3.8102	3.8102	3.8102	3.8102	3.8102	3.8102
AGBL2	4.47523	4.47523	4.79548	4.20234	4.05873	4.05889	4.72308	4.79564	4.47523
AGBL3	4.33459	4.33459	4.24313	4.33459	4.42048	4.33459	4.35532	4.33459	4.38764
AGBL4	3.82178	3.86782	3.86782	3.86782	3.86782	3.86782	3.86782	3.90633	3.95794
AGBL5	6.66233	6.4134	6.80785	6.26909	5.97737	6.26909	5.84856	5.49625	6.17816
AGER	5.10745	5.11589	5.08456	6.10809	5.97144	6.00761	5.48648	5.57533	5.4287
AGFG1	10.4693	10.4564	10.4731	10.132	10.482	10.2723	9.5684	10.0541	9.72745
AGFG2	6.06823	5.91222	5.75172	7.88032	8.39791	8.52537	5.82459	5.70042	5.61759
AGGF1	7.07672	7.23953	7.07672	6.85073	6.72885	6.68393	7.84865	7.25284	7.07672
AGK	6.81774	6.68663	6.71595	6.53146	6.38734	6.44698	6.53146	6.25281	6.53146
AGL	6.36377	6.58156	6.71683	6.13901	6.32994	5.97469	6.3439	6.52821	6.3439
AGMAT	7.05985	7.30451	6.58815	4.18825	4.01382	4.13012	4.32507	4.49596	4.61487
AGMO	4.6676	4.6676	4.6676	5.13338	4.94354	4.99514	4.23643	4.26631	4.46551
AGPAT1	7.28925	7.05524	7.05814	7.05368	7.06645	7.24415	6.55222	6.99056	6.50502
AGPAT2	5.96785	5.869	5.88852	5.67257	5.65153	5.70017	6.08833	5.71335	6.08148
AGPAT3	5.26606	5.29003	5.29861	5.83023	5.88392	5.93502	6.48657	6.17366	6.3522
AGPAT4	7.28609	7.32875	7.3851	7.32875	7.32875	7.47384	7.21499	6.88636	7.28874
AGPAT5	9.56994	9.63078	8.99043	7.61116	7.7069	7.64566	8.51111	8.51111	8.51111
AGPAT6	6.92975	6.44082	6.3828	6.27502	6.3828	6.3828	6.20412	6.17381	6.3828
AGPAT9	4.23249	4.12321	3.92747	4.20707	4.23726	4.2314	4.58304	4.80436	4.41513
AGPHD1	4.0023	3.7893	3.7893	3.7893	3.7893	3.7893	3.7893	3.77687	3.7893
AGPS	8.52465	8.49169	8.41512	8.1642	7.73137	8.26232	8.8747	8.41869	8.70832
AGR2	3.4561	3.47064	3.43826	3.47064	3.47064	3.47064	3.47064	3.88132	3.47064
AGR3	3.29633	3.29633	3.29633	3.30033	3.29633	3.23019	3.29633	3.29633	3.33964
AGRN	6.18605	6.14591	6.18605	6.72676	6.86637	6.86855	5.59449	5.64833	5.41187
AGRP	4.5534	4.42703	4.5534	4.54974	4.5534	4.5534	4.44199	4.64405	4.5534
AGT	4.24244	4.24244	4.24244	4.46464	4.24244	4.43446	4.24244	4.24244	4.08467
AGTPBP1	8.93829	8.98686	9.06251	8.29284	8.5831	8.5799	8.32066	8.36488	8.5831
AGTR1	3.90671	3.86218	3.90671	3.9612	3.90671	3.90671	3.90671	3.90671	3.90671
AGTR2	3.29766	3.29766	3.29766	3.29766	3.29766	3.29766	3.29766	3.29766	3.36237
AGTRAP	7.60495	7.71899	7.97028	6.93062	6.82623	6.93062	5.9787	5.70065	6.14593
AGXT	4.3016	4.35751	4.35751	4.35751	4.40027	4.35751	4.35751	4.37414	4.31958
AGXT2	3.70913	3.70913	3.70913	3.70913	3.70913	3.70913	3.70913	3.83049	3.70913
AGXT2L1	3.85966	3.77392	3.8961	3.70913	3.70913	3.70913	3.70913	3.70913	3.62685
AGXT2L2	5.44439	5.38862	5.3006	5.91205	5.91205	6.08566	6.13696	6.03994	6.18447
AHCTF1	9.68942	10.3503	10.5407	9.67072	9.12451	9.29386	10.2876	9.82097	9.87633
AHCY	7.25171	6.97175	7.15205	5.75275	5.4967	5.83594	5.51723	5.89327	5.8272
AHCYL1	10.1856	9.80953	10.2427	9.61054	9.3834	9.57898	9.18602	9.05231	9.46879
AHCYL2	6.53042	6.58041	6.68885	6.30016	6.58041	6.58041	6.71906	6.74369	6.58041
AHDC1	5.55942	5.31541	5.42017	5.58624	5.58624	5.58624	5.96195	5.93051	5.58624
AHI1	5.94714	6.13539	6.29385	6.33158	6.27879	6.33158	6.64496	6.75709	7.07369
AHNAK	5.45202	5.44926	5.46635	6.78751	7.01839	7.13985	7.32363	6.53909	7.05023
AHNAK2	4.41932	4.28341	4.30388	4.33683	4.30388	4.30388	4.30007	4.30388	4.26331
AHR	7.75828	7.6819	7.73417	10.3154	10.8447	10.614	12.5476	11.7895	11.6855
AHSA1	12.2345	12.1327	11.8273	10.2645	9.89699	10.2289	10.8534	9.4479	11.1359
AHSA2	6.97868	7.30133	7.32076	8.22309	8.04123	8.08033	7.99704	7.90714	8.05863
AHSG	4.40479	4.34246	4.40479	4.56258	4.40479	4.78714	4.30314	4.56493	4.1151
AHSP	3.74127	4.21429	3.6096	3.70722	3.6096	3.32526	3.57066	3.6096	3.6096
AICDA	3.77616	3.77616	3.77616	3.85727	3.77616	3.69601	3.77616	3.77233	3.82093
AIDA	9.5664	9.34974	9.27254	8.78465	8.78465	8.77672	7.6828	7.59399	7.69044
AIF1	5.96144	5.67152	5.93961	6.21925	5.97033	5.97497	7.19518	7.95759	7.21639
AIF1L	8.10096	7.95793	7.67017	5.45165	5.55758	5.55758	4.81797	5.07543	4.84684
AIFM1	8.92207	8.65453	8.83475	8.11775	8.10636	8.11775	7.43465	6.77967	7.81736
AIFM2	4.84692	4.89281	4.88886	4.46948	4.5379	4.53282	4.47057	4.53576	4.43165
AIFM3	4.89662	4.89662	4.89662	4.89662	4.89662	4.89662	4.89662	4.89662	4.85288
AIG1	5.74851	5.59651	5.80367	5.53159	5.53159	5.53159	5.25253	5.53159	5.19761
AIM1	5.17852	5.17852	5.37524	4.28987	4.24763	4.0579	6.82008	6.1258	6.65529
AIM1L	4.65803	4.42599	4.62308	4.36961	4.35514	4.27254	4.36961	4.36961	4.22207
AIM2	4.93079	4.83264	4.85508	5.57431	5.40715	5.49838	4.5571	4.92417	4.6742
AIMP1	8.02622	8.04717	8.1498	7.86342	7.5745	7.69933	7.96347	7.8483	8.47204
AIMP2	11.3167	11.3392	10.9755	9.48933	8.93749	9.24046	9.43186	9.32193	9.52887
AIP	7.08279	6.65694	7.25394	7.70939	7.59112	7.70443	8.24987	7.00368	8.33851
AIPL1	4.23082	4.23082	4.23082	4.23082	4.23082	4.23082	4.23082	4.23082	4.18595
AIRE	4.95095	4.95095	4.95095	4.95095	4.95095	4.95095	4.95095	4.96898	4.95095
AJAP1	4.42353	4.59394	4.31721	4.03292	4.03292	3.95453	3.98673	4.03292	3.92598
AJUBA	9.98307	8.17583	9.39083	6.99797	6.99797	6.99797	5.06964	5.61911	5.09744
AK1	5.13929	5.13929	5.13929	5.57142	5.47138	5.7304	4.87345	4.99781	4.86781
AK2	10.8668	11.0319	10.8668	10.7031	10.5063	10.7084	11.0464	10.8668	11.2352
AK3	6.75142	7.05851	6.85166	7.23806	7.42242	7.30511	7.37383	7.39106	7.49111
AK4	10.2611	10.7426	10.4888	7.08912	7.11533	7.11533	6.53404	6.78222	6.22844
AK5	5.2679	5.20847	5.467	4.66028	4.74552	4.47417	4.83051	4.83051	4.83051
AK7	4.16341	3.89053	4.12612	3.89053	3.89053	3.85696	3.85327	3.89053	3.73238
AK8	4.25263	4.30475	4.30475	4.30475	4.30475	4.30475	4.30475	4.47687	4.28608
AKAP1	8.55884	8.40858	8.35856	6.38449	6.35223	6.41131	6.84787	6.58739	6.84787
AKAP10	6.93271	7.23885	7.34409	7.34409	7.34409	7.31358	7.93597	7.97421	7.56572
AKAP11	8.50257	8.65849	8.65849	8.65849	8.84224	8.65849	8.63744	8.61655	8.85941
AKAP12	6.25101	6.25101	6.3415	7.95212	6.53712	6.99548	5.10991	4.90409	4.75723
AKAP13	7.78161	7.83955	7.69446	9.39902	9.76148	9.65373	10.3467	9.2474	9.68791
AKAP14	3.54446	3.54446	3.54446	3.54446	3.54446	3.49342	3.54446	3.55384	3.54446
AKAP17A	6.17037	6.27443	6.38972	6.38592	6.26358	6.38075	7.09124	6.55506	7.19149
AKAP2	5.53108	5.48238	5.48238	5.72764	5.81874	5.70514	5.21429	5.34545	5.34264
AKAP3	3.83449	3.73164	3.68197	3.81512	3.8404	3.83449	4.07852	3.95653	4.34122
AKAP4	3.7017	3.7017	3.7017	3.72052	3.7017	3.7017	3.63678	3.7017	3.67625
AKAP5	3.53229	3.53229	3.53229	3.53229	3.53229	3.53229	3.39274	3.6214	3.50925
AKAP6	3.80234	3.87512	3.72707	3.89053	3.87886	3.87886	3.98134	3.90591	3.98141
AKAP7	5.56814	5.59533	5.5924	5.59533	5.59533	5.41625	5.77306	6.00971	5.68052
AKAP8	8.12908	8.2229	7.90655	7.37446	7.32728	7.40983	8.30069	7.69879	8.19021
AKAP8L	8.65378	9.00539	9.72416	9.04728	9.03149	9.04728	9.04728	9.29719	9.04456
AKAP9	5.75446	6.75194	7.00897	7.5014	7.56428	7.56559	8.04201	8.01393	8.61034
AKD1	4.62173	4.54276	4.4545	5.03661	5.0368	5.04209	5.60656	5.36676	5.63578
AKIP1	6.02094	6.18799	6.01905	6.02094	6.1299	6.075	5.99799	5.80241	5.86484
AKIRIN1	10.3993	10.8553	10.6513	8.62755	8.69178	8.8026	9.32057	9.06439	9.42949
AKIRIN2	10.3206	10.1752	10.3288	10.0481	9.53972	10.0135	10.0668	10.1288	10.0668
AKNA	6.05815	5.97944	5.98066	6.03046	6.0543	6.05076	7.04718	6.61524	6.80391
AKNAD1	3.7822	3.7822	3.72395	3.83355	3.7822	3.7822	3.84338	3.94823	3.7822
AKR1A1	9.54379	9.32395	9.40772	8.64415	8.4016	8.71252	8.96105	7.94177	8.98987
AKR1B1	7.36296	7.48251	7.02029	6.55823	6.43607	6.53108	6.19817	6.55823	6.38996
AKR1B10	3.84353	3.68158	3.78858	3.7969	3.78858	3.78858	3.78858	3.78858	3.71013
AKR1B15	3.5351	3.52872	3.53244	3.53526	3.5351	3.5351	3.5351	3.64592	3.51838
AKR1C1	4.53124	4.32141	4.51224	5.51386	5.21148	5.246	5.45616	5.44161	5.8972
AKR1C2	4.54089	4.51833	4.50201	5.0313	4.83336	4.84197	5.08126	5.05986	5.19182
AKR1C3	5.64479	5.31267	5.51436	5.88132	5.36001	5.77291	7.16912	6.68107	6.73024
AKR1C4	3.81154	3.71724	3.5813	3.86504	3.74128	3.81464	3.96965	3.97409	3.81464
AKR1D1	3.71107	3.70099	3.62186	3.71107	3.71107	3.71107	3.71107	3.72782	3.71107
AKR1E2	4.9223	4.77981	4.94473	5.70889	5.31648	5.62251	5.31648	5.31648	5.50422
AKR7A2	6.04062	6.04062	6.24254	5.9655	5.99036	6.04062	6.2035	5.67735	6.04062
AKR7A3	4.9967	5.13791	5.01852	5.00483	5.00483	4.99026	5.00483	5.00889	5.00483
AKT1	7.56441	7.46583	7.56441	7.83672	7.91902	8.02843	7.0754	7.30761	7.37831
AKT1S1	5.23841	5.15569	5.11755	4.99469	4.85652	5.05094	5.05094	5.05094	5.05094
AKT2	7.20113	7.06809	7.13315	6.56513	6.53066	6.67622	6.84204	6.46157	7.07246
AKT3	6.9523	6.5879	7.02937	8.42206	9.03201	8.8923	8.84311	8.52875	8.56924
AKTIP	7.89408	7.41905	7.57259	6.97828	7.2341	7.3663	5.57061	5.57781	5.89015
ALAD	5.13828	5.11616	5.09218	5.26842	5.26842	5.31188	5.29697	5.26842	5.42897
ALAS1	8.48807	8.26224	8.32391	8.00425	8.15004	8.0747	7.58769	7.6526	7.46002
ALAS2	4.2032	4.16709	4.16709	4.56741	4.50464	4.8745	4.27377	4.28511	4.18379
ALB	4.04817	4.00426	3.91584	4.14186	4.07024	4.07024	4.07024	4.23039	4.24444
ALCAM	5.87991	5.86564	5.86564	4.41841	4.17681	4.12209	6.55137	6.48908	6.67344
ALDH16A1	6.42604	6.36653	6.15095	6.15095	6.10059	6.15095	5.89545	6.10511	6.15095
ALDH18A1	9.70893	9.46084	9.33643	8.13326	8.15765	8.178	8.61655	8.52474	8.61655
ALDH1A1	4.18305	4.11125	4.13412	4.27271	4.61983	4.6005	6.49332	6.38413	7.83966
ALDH1A2	4.32877	4.33817	4.31842	4.79754	4.33964	4.59381	4.26013	4.33836	4.30748
ALDH1A3	4.61421	4.61421	4.68203	4.61421	4.61421	4.61421	4.61421	4.61421	4.40844
ALDH1B1	8.442	8.31369	7.90194	6.39837	6.25022	6.53688	6.67681	6.40583	6.57856
ALDH1L1	4.07074	4.07074	4.07074	4.07074	4.07074	4.07074	4.07074	4.13705	4.07074
ALDH1L2	5.16366	4.90558	5.38682	4.4145	4.20712	4.21743	4.28224	4.40853	4.03749
ALDH2	7.14414	6.8008	7.11645	7.05345	6.73558	6.93846	6.83455	6.71379	6.7267
ALDH3A1	4.40817	4.40817	4.38858	4.40817	4.40817	4.40817	4.40817	4.44933	4.34707
ALDH3A2	8.14318	8.16476	8.15545	6.82266	6.85437	6.82541	6.77245	6.34291	6.69593
ALDH3B1	4.98378	5.03017	4.9864	5.04639	5.04639	5.04639	5.17187	5.16668	5.05426
ALDH3B2	4.55855	4.55855	4.55855	4.55855	4.55855	4.55855	4.55855	4.57078	4.55855
ALDH4A1	6.41653	6.30463	6.63642	5.53297	5.43752	5.63876	5.37765	5.2701	5.63876
ALDH5A1	4.9002	5.10274	5.03508	5.19113	5.19113	5.19113	5.58664	5.39455	5.56249
ALDH6A1	8.51834	7.9469	8.76072	7.00897	6.98342	7.25128	7.68658	7.50247	7.68658
ALDH7A1	10.1285	10.0681	10.0446	8.44537	8.31554	8.44537	6.02208	5.99387	6.10713
ALDH8A1	3.64512	3.82297	3.65528	3.9904	3.99099	3.96109	4.56485	4.43865	4.17442
ALDH9A1	7.54216	7.43374	7.43374	7.65966	7.58025	7.728	6.89685	6.85647	6.9988
ALDOA	5.93803	5.89653	5.6719	5.66542	5.6016	5.66542	5.62453	5.66542	5.66542
ALDOB	3.91618	3.91618	3.94643	3.91618	3.91618	3.91618	3.91618	3.91618	3.91618
ALDOC	7.51248	7.25916	7.48101	6.50435	6.06759	6.42067	6.06108	6.16976	5.95422
ALG1	8.64225	8.63342	8.18688	7.05825	6.8519	7.05825	6.34124	6.16081	6.29221
ALG10	7.01205	7.22466	7.02048	6.97567	7.13769	7.12684	7.67451	7.29147	7.39829
ALG10B	5.13095	5.42621	5.41297	5.45788	5.45788	5.3486	5.56667	5.71056	5.78639
ALG11	8.59281	9.09245	8.58919	8.10943	8.1816	8.19465	7.93112	7.25481	7.86069
ALG12	6.67001	6.48194	6.40494	5.9567	5.88547	6.09117	6.31407	6.03267	6.46479
ALG13	7.98764	8.00145	8.13071	7.84004	8.00145	8.00728	8.03055	7.98316	8.00145
ALG14	6.74956	6.98589	6.59384	6.68186	6.59384	6.59384	6.36972	6.11301	6.1895
ALG1L	9.1695	9.5319	9.65221	8.66147	8.4915	8.49743	7.67589	7.14196	7.82949
ALG1L2	6.81016	7.10456	6.84082	6.33539	6.31619	6.33539	5.80977	5.72451	5.88154
ALG2	8.05947	7.88261	7.53655	7.54118	7.22677	7.66689	8.26397	7.58762	9.01868
ALG3	7.53218	7.69625	7.58814	6.74112	6.52177	6.69624	6.96535	6.94695	6.96535
ALG5	8.55988	8.74001	8.21372	8.51517	8.44813	8.44813	8.44813	6.59327	8.45772
ALG6	6.79535	6.82159	6.8791	6.37202	6.34514	6.36805	5.98361	6.37202	5.95065
ALG8	12.936	12.9269	12.686	11.6729	11.2362	11.5134	10.9161	11.6017	11.1086
ALG9	9.03068	9.24595	9.09391	9.50154	9.4794	9.65832	9.48005	9.0594	9.40966
ALK	4.22243	4.22243	4.21382	4.2395	4.22243	4.22243	4.22243	4.26748	4.17239
ALKBH1	6.94475	7.12865	6.99881	6.57752	6.44286	6.6337	6.43006	6.23318	6.51987
ALKBH2	6.45686	6.37085	6.20073	5.62901	5.08358	5.50096	5.68162	4.77777	6.00485
ALKBH3	7.693	7.69061	7.34588	7.23923	7.24449	7.41041	8.0744	8.07601	7.64714
ALKBH4	5.466	5.39848	5.59267	5.36874	5.2771	5.34405	5.36874	5.36874	5.08081
ALKBH5	7.86611	7.49181	7.62489	7.03702	6.96475	7.06061	7.39937	7.39937	7.39937
ALKBH6	6.2393	6.17323	6.26331	6.36389	6.27073	6.22803	6.32043	6.84428	6.27073
ALKBH7	5.65231	5.63505	5.87227	5.38403	5.35656	5.50818	5.55623	5.58477	5.82225
ALKBH8	5.98513	6.38652	5.69014	5.50662	5.25148	5.37911	5.64466	5.64466	5.55688
ALLC	3.95794	3.95794	3.93556	3.95794	3.95794	3.95794	3.95794	4.02164	3.95794
ALMS1	8.41626	9.04767	9.00383	7.27076	7.51814	7.4661	7.81147	7.03568	7.80867
ALOX12	4.92018	4.68961	4.60441	4.92018	4.72612	4.92018	5.20008	5.14973	6.14994
ALOX12B	4.28306	4.23511	4.28306	4.28306	4.28306	4.28306	4.28495	4.36398	4.32585
ALOX15	4.09104	4.09104	4.09104	4.09104	4.09104	4.09104	4.09104	4.1456	4.10546
ALOX15B	4.25141	4.37805	4.26642	4.37805	4.37805	4.36654	4.81266	4.50357	4.58029
ALOX5	5.24662	5.00413	5.24662	4.98478	5.06472	5.19078	5.97992	6.07055	5.9793
ALOX5AP	3.60171	3.71567	3.76654	4.01811	4.12214	3.95354	5.40579	5.55485	6.57832
ALOXE3	3.75934	3.75934	3.7204	3.75934	3.75934	3.75934	3.76138	3.75934	3.75934
ALPI	3.62345	3.68445	3.68445	3.7129	3.68445	3.68445	3.68445	3.68445	3.68006
ALPK1	3.99841	3.99554	3.97409	4.14938	4.23185	4.12236	6.3745	5.97326	6.44049
ALPK2	3.6088	3.66649	3.66649	3.84156	3.66649	3.74758	3.66649	3.66649	3.48972
ALPK3	5.95461	5.79133	5.95461	7.20708	7.87189	7.97273	4.77144	5.01618	4.65638
ALPL	8.35578	7.89849	8.13732	4.99019	4.90338	5.04209	4.56657	4.77151	4.51129
ALPP	4.51741	4.51741	4.51741	4.51741	4.51741	4.51741	4.53031	4.60108	4.51741
ALPPL2	4.25919	4.25919	4.25919	4.25919	4.25919	4.25029	4.25919	4.3989	4.25919
ALS2	7.04755	7.04755	7.04755	7.03506	7.04755	7.04755	7.60851	7.11801	7.04755
ALS2CL	5.13929	4.99432	5.06892	5.3775	5.36174	5.26363	5.17457	5.17457	5.13326
ALS2CR11	3.66051	3.66228	3.5183	3.66228	3.66228	3.66228	3.85006	3.86913	4.4728
ALS2CR12	4.48205	4.45457	4.34448	4.84994	5.06518	4.96774	5.07787	5.56544	4.84994
ALS2CR8	5.58631	5.85839	5.59841	6.03317	6.11491	6.11491	6.7276	6.72159	6.79218
ALX1	4.85652	4.83887	4.92005	5.53461	5.37125	5.5895	4.42554	4.48071	4.40339
ALX3	3.58481	3.58481	3.58481	3.58881	3.58481	3.58481	3.55816	3.59648	3.58481
ALX4	4.17106	4.11286	4.17106	4.17584	4.13986	4.17106	4.17106	4.22933	4.15895
ALYREF	10.5727	10.7301	10.0879	9.29478	8.90348	9.28876	9.19151	7.80543	9.48607
AMACR	7.01121	6.91433	6.64068	7.09868	7.09868	7.13058	7.17072	7.28041	7.1
AMBN	3.90589	3.83684	3.71826	3.83684	3.83684	3.76822	3.83684	3.83684	3.83684
AMBP	4.7375	4.61936	4.77242	4.61936	4.61936	4.61936	4.61936	4.9413	4.49218
AMBRA1	6.83298	6.89448	6.83298	6.5826	6.79436	6.83298	7.09826	6.76112	7.10202
AMD1	11.7758	11.7332	11.4257	9.1788	9.06727	9.00467	11.7525	11.7771	11.9038
AMDHD1	4.12493	4.05165	4.12493	4.13086	4.12493	4.12119	4.12493	4.12493	4.12493
AMDHD2	6.59042	6.67603	6.68345	6.18689	6.18689	6.18689	5.85492	5.98919	5.71509
AMELX	3.74354	3.67393	3.7837	4.02321	3.7837	3.7837	3.7837	4.24368	3.77255
AMELY	3.61392	3.53693	3.43422	3.8573	3.73595	3.66368	3.66368	3.78159	3.69976
AMFR	8.73368	8.36601	8.74165	9.85032	9.57164	9.89155	10.1008	9.25332	10.0513
AMH	4.46085	4.44186	4.51316	4.46621	4.52059	4.46621	4.46621	4.60039	4.24014
AMHR2	5.15341	5.21043	5.03153	5.57235	6.07017	6.02663	5.61602	5.57235	5.70477
AMICA1	4.70311	4.33477	4.49603	5.00421	4.77536	4.88224	8.89624	7.4644	9.09684
AMIGO1	3.96748	3.80765	3.85825	3.74901	3.75211	3.73744	3.74157	3.75211	3.68838
AMIGO2	5.58088	5.68842	5.67317	6.36461	5.92055	5.97109	5.66254	5.63448	5.73671
AMMECR1	5.78748	5.91779	5.7032	5.66946	5.5956	5.66946	5.58629	5.74499	5.65933
AMMECR1L	7.60289	7.4514	7.52314	7.60289	7.60289	7.64319	7.60289	7.60289	7.64604
AMN	4.35865	4.36756	4.35848	4.35865	4.35865	4.35814	4.36161	4.38468	4.35865
AMN1	6.81131	6.7413	6.88396	7.37368	7.66857	7.64658	6.57932	6.30424	6.46596
AMOT	5.56607	5.44006	5.67533	6.89239	7.43666	7.27355	5.74976	5.42166	5.67313
AMOTL1	8.00806	8.06647	7.58413	9.18825	9.66409	9.6665	7.31812	7.33287	7.88272
AMOTL2	6.2941	5.99566	6.10182	6.40178	6.32252	6.49717	5.65401	5.7093	5.61431
AMPD1	3.62244	3.70509	3.54673	3.72671	3.69994	3.59069	4.01384	4.05049	3.8193
AMPD2	7.68679	7.53489	7.43623	8.05864	8.03746	8.14123	9.50921	8.12947	9.7227
AMPD3	5.42006	5.37983	5.46841	6.15157	6.15157	6.15157	7.86669	6.90618	7.41678
AMPH	4.4965	4.49908	4.57211	4.19712	4.21468	4.16942	4.13829	4.21468	4.10456
AMT	6.23161	6.2763	6.0468	5.95079	5.80519	5.91358	5.95079	5.95079	5.87414
AMTN	3.53805	3.45929	3.53805	3.81509	3.53805	3.49994	3.7917	3.68001	3.52226
AMY1A	5.36233	5.33238	5.64472	5.64472	5.64472	5.64472	6.06657	5.72044	5.924
AMY1B	5.53701	5.4381	5.77978	5.81187	5.86225	5.81187	6.26141	5.91989	6.14962
AMY2A	4.40486	4.33158	5.04528	4.90089	5.04528	5.04528	6.08188	5.44879	6.26829
AMZ1	4.41194	4.41194	4.3704	4.41194	4.41194	4.40283	4.43795	4.45737	4.41194
AMZ2	10.6835	10.3659	10.5014	10.6744	10.3553	10.5908	9.85027	9.4231	9.74195
ANAPC1	10.7402	10.7966	10.7739	9.16846	8.93647	9.09409	10.0137	9.97132	9.97132
ANAPC10	6.55378	6.64707	6.49577	6.49577	6.4456	6.47858	6.49577	6.49577	6.49577
ANAPC11	10.2742	9.86459	10.0681	9.57082	9.57082	9.57082	8.55999	7.84035	8.29894
ANAPC13	7.23893	7.28174	7.02041	7.51054	7.30207	7.30932	7.28421	7.26783	7.2233
ANAPC15	9.60324	9.50283	9.25081	8.47831	7.95651	8.21364	8.27729	8.18993	8.61419
ANAPC16	9.8828	9.68727	9.80875	9.66744	9.6383	9.68727	9.68727	8.92278	9.68727
ANAPC2	5.16789	5.16789	5.21929	5.16789	5.16789	5.16789	5.16789	5.16789	5.16789
ANAPC4	8.50185	8.88512	8.52982	7.88326	8.02899	8.15772	8.56172	8.42316	8.50413
ANAPC5	10.635	10.5871	10.4498	10.0395	10.0771	10.3757	10.5282	8.78533	10.4978
ANAPC7	9.17209	9.12958	8.97579	7.71506	7.77114	7.91964	8.37955	7.9684	8.37955
ANG	4.8449	4.76209	4.84403	5.10057	4.99215	4.9584	4.74483	4.8449	4.62986
ANGEL1	7.82263	7.82263	8.00722	7.71159	8.20562	8.03039	7.82263	7.09042	7.8214
ANGEL2	7.88358	8.12759	7.57937	7.24618	7.33363	7.32852	7.36914	7.0936	7.17394
ANGPT1	4.81852	4.68339	4.62391	5.47662	4.97255	5.47662	9.5183	9.88204	9.64214
ANGPT2	4.09276	4.06714	4.06896	4.33621	4.67632	4.48572	4.97562	5.62544	5.07819
ANGPT4	3.85847	3.93064	3.85025	3.85847	3.92624	3.85847	3.73257	3.94049	3.69458
ANGPTL1	3.4618	3.44919	3.47069	3.47069	3.47069	3.47069	3.47069	3.52014	3.47069
ANGPTL2	5.12485	5.12485	5.12485	5.37805	5.54242	5.32259	4.68572	4.84828	4.62066
ANGPTL3	3.66821	3.66245	3.66821	3.66821	3.66821	3.66821	3.66821	3.66821	3.66821
ANGPTL4	4.24684	4.25521	4.30381	4.66292	4.74237	4.60181	4.32549	4.32549	4.16863
ANGPTL5	3.42808	3.39533	3.42808	3.38235	3.88524	3.42808	3.42808	3.86561	3.39722
ANGPTL6	4.11789	4.10103	3.97198	4.26336	4.1978	4.17779	4.54794	4.45252	4.1978
ANGPTL7	4.11997	4.08242	4.08242	4.08242	4.08242	4.06102	4.08242	4.38697	3.98075
ANHX	3.88012	4.00199	4.00199	4.08299	4.02889	3.94485	3.9978	4.17324	4.00199
ANK1	4.94836	4.78309	4.94836	4.76239	4.7604	4.71102	5.14264	5.37998	5.97741
ANK2	7.74888	8.41334	8.14945	5.68051	5.65141	5.68051	4.41054	4.75364	4.38746
ANK3	6.76997	6.82863	7.1847	5.81056	5.68855	5.78769	5.55414	5.43908	5.30383
ANKAR	4.79632	4.78528	4.59184	5.09194	5.09209	5.09209	5.41301	5.4185	5.49386
ANKDD1A	5.8382	5.79816	5.9025	6.20941	6.42477	6.24685	6.081	5.98559	6.08288
ANKDD1B	3.88746	3.90394	3.8362	3.90394	3.90394	3.90394	3.90394	3.91601	3.90917
ANKFN1	3.48358	3.50014	3.50014	3.50014	3.50014	3.50014	3.50014	3.60639	3.50014
ANKFY1	8.98062	9.23564	9.43954	8.49092	8.87187	8.81674	8.25672	7.1235	8.33987
ANKH	5.65052	5.34129	5.68443	5.56616	5.59827	5.68443	6.2861	6.4518	6.00628
ANKIB1	8.86734	9.08761	9.15418	9.26589	9.26589	9.26429	9.906	9.69388	9.89445
ANKK1	4.22155	4.30347	4.22155	4.22155	4.22072	4.22155	4.22155	4.24527	4.17843
ANKLE1	5.13929	5.1285	5.13929	5.13929	5.02216	5.13929	5.13929	5.31639	5.13929
ANKLE2	8.20634	8.20634	8.20634	8.05106	8.15717	8.20634	8.63987	8.20634	8.78514
ANKMY1	5.11376	5.12682	5.15264	5.26397	5.26397	5.26397	5.60532	5.52586	5.32614
ANKMY2	6.22149	5.96031	6.11363	6.64079	6.62589	6.62785	6.82644	7.59678	7.1048
ANKRA2	6.70047	6.60198	6.84689	7.46698	7.47178	7.46698	8.19229	7.46698	8.2909
ANKRD1	3.52654	3.52654	3.52654	3.62992	3.52654	3.68297	3.30297	3.52654	3.47636
ANKRD10	10.0865	10.1717	10.3408	10.2191	10.4061	10.4368	9.85636	9.35628	10.0037
ANKRD11	7.17407	6.90233	7.12227	6.73726	6.87172	6.90233	6.90233	6.62444	6.91205
ANKRD12	6.50411	7.49677	7.93258	7.82549	7.93258	7.93258	8.7532	8.89731	8.86338
ANKRD13A	8.26875	8.18907	8.00359	9.19886	9.30426	9.30463	10.5194	9.17808	10.7304
ANKRD13B	6.95427	6.73664	6.68518	6.08396	6.29596	6.18672	6.60165	6.66926	6.64078
ANKRD13C	6.98366	6.98366	7.09818	6.73207	6.98366	6.98366	7.20466	6.98366	6.96624
ANKRD13D	5.84242	5.85297	5.883	6.30172	6.30172	6.44887	6.96784	6.22431	7.16477
ANKRD16	6.21022	6.39031	6.15972	5.50768	5.67797	5.67987	6.01268	5.50903	5.87838
ANKRD17	10.2133	10.2546	10.3748	9.73651	9.92958	9.99941	10.5388	9.8704	10.2589
ANKRD18A	6.4778	6.7398	7.02787	4.8544	4.55817	4.80379	4.62941	4.74996	4.90572
ANKRD18B	7.70541	8.22567	8.6536	4.9806	4.55879	5.04777	4.44737	4.46058	5.18456
ANKRD2	4.3498	4.3498	4.32665	4.49623	4.3498	4.3498	4.3498	4.51215	4.25498
ANKRD20A1	4.3617	4.36693	4.62414	4.7624	4.7624	4.7624	5.34203	5.19794	5.21396
ANKRD20A2	4.546	4.46122	4.5998	4.73806	4.73806	4.73806	5.29945	5.15273	5.1208
ANKRD20A3	4.58862	4.54232	4.66594	4.77036	4.77036	4.77036	5.14129	4.96904	5.08882
ANKRD20A4	4.60744	4.38759	4.60007	4.7596	4.76355	4.76355	5.34317	5.3062	5.29999
ANKRD22	3.6275	3.83012	3.50553	3.6275	3.6275	3.53839	3.6275	3.76524	3.6275
ANKRD23	5.04985	5.01561	4.99036	5.04432	5.05968	5.04985	5.04985	5.057	5.07129
ANKRD24	4.57669	4.57669	4.65035	4.57669	4.56495	4.57669	4.57669	4.57669	4.47876
ANKRD26	6.25328	6.66692	7.0044	7.80698	7.84375	7.76586	6.80969	7.22839	7.16315
ANKRD27	8.09164	7.56817	8.07508	6.19859	6.39239	6.55089	8.13939	7.24809	8.59945
ANKRD28	7.8804	8.04877	8.04877	6.91515	7.16243	7.09725	12.8092	11.7195	12.057
ANKRD29	3.93252	3.93252	3.93252	3.93252	3.93252	3.93252	3.97846	3.983	3.84301
ANKRD30A	3.53488	3.53488	3.53488	3.53488	3.52286	3.53488	3.53488	3.61819	3.53488
ANKRD30B	3.60727	3.60727	3.60727	3.60727	3.60727	3.60727	3.60727	3.84764	3.60727
ANKRD31	3.84407	3.91662	3.91662	3.91662	3.8829	3.84932	3.9293	4.30339	4.03867
ANKRD32	6.48482	6.79719	6.99011	6.28807	6.09515	6.15026	6.23014	6.0319	6.28807
ANKRD33	4.3514	4.33334	4.2359	4.64051	4.3514	4.3514	4.3514	4.3514	4.24497
ANKRD33B	4.19079	4.0565	4.00037	4.1944	4.19079	4.31351	4.18025	4.19079	4.22047
ANKRD34A	3.54464	3.53237	3.65562	3.71662	3.67972	3.64037	3.65562	3.66257	3.65562
ANKRD34B	3.98307	4.18105	4.11332	3.76368	3.81866	3.6425	3.86695	3.86695	3.86695
ANKRD34C	3.2452	3.21294	3.02606	3.26463	3.25329	3.2452	3.16702	3.46453	3.2452
ANKRD35	4.49301	4.60487	4.46578	4.45557	4.45557	4.35991	4.45557	4.45557	4.38434
ANKRD36	8.10841	8.54843	9.17398	11.7747	12.0083	11.8638	13.4261	13.9085	13.2407
ANKRD36B	7.98773	8.46839	9.0432	11.6673	11.9479	11.7044	13.1993	13.5924	12.9766
ANKRD36C	8.38083	8.86789	9.48862	12.2868	12.5235	12.3924	14.0422	14.7178	14.0219
ANKRD37	5.3715	5.42762	5.20304	6.08567	6.01742	6.03654	5.88094	5.88094	6.66385
ANKRD39	6.10105	6.07535	6.12333	5.84024	5.84024	5.8376	5.73867	5.62415	5.59429
ANKRD40	9.04022	8.84945	9.04286	8.83792	8.85842	8.92412	7.82397	8.68756	8.2225
ANKRD42	5.11809	4.98431	4.9219	5.11809	5.11809	5.11809	5.61836	5.58454	5.17538
ANKRD44	4.21312	4.11833	4.13142	4.40322	4.42556	4.41639	8.39355	7.70274	7.94477
ANKRD45	4.846	4.846	4.76028	4.846	4.846	4.85328	4.846	4.95318	4.846
ANKRD46	5.94452	5.94452	5.93756	5.94452	6.0198	5.94452	5.94452	5.94249	5.94097
ANKRD49	5.5159	5.24533	5.29357	5.29051	5.21791	5.50234	6.49515	6.6262	6.28101
ANKRD5	6.37885	6.43689	6.61534	4.94561	4.63455	4.74816	5.10037	4.88544	4.87498
ANKRD50	8.6594	8.55728	8.78294	9.2862	9.65835	9.41936	8.32346	8.25814	8.37968
ANKRD52	6.998	6.94372	7.15201	6.998	7.20683	7.22762	6.89434	6.62485	6.9469
ANKRD53	4.06626	4.06311	4.03983	4.06626	4.06626	4.06626	4.06626	4.06626	4.06626
ANKRD55	3.81733	3.84345	3.97409	3.97409	3.97409	3.97409	3.97409	4.31966	3.97409
ANKRD6	5.21544	5.27547	5.17478	5.40457	5.64426	5.49895	5.42714	5.40457	5.40457
ANKRD60	4.13367	4.00219	4.14817	4.29391	3.98151	4.18641	4.14817	4.21418	4.04111
ANKRD61	3.25397	3.12229	3.25397	3.48591	3.18858	3.27295	3.35855	3.25397	3.23097
ANKRD62	3.81684	3.81684	3.81684	3.81068	3.81684	3.81684	3.82028	3.93974	3.81684
ANKRD63	4.30074	4.3712	4.30074	4.41709	4.30074	4.30074	4.30074	4.15999	4.46852
ANKRD65	5.01166	5.01166	5.01166	5.15632	5.01166	5.02184	4.9532	5.01166	4.9296
ANKRD7	3.89053	3.80021	3.89053	3.89053	3.89053	3.89053	3.89053	4.17843	4.08557
ANKRD9	4.68159	4.66225	4.68159	4.77257	4.68159	4.68159	4.62601	4.68159	4.59389
ANKS1A	7.95567	7.83771	8.39688	7.83771	7.71244	7.83771	7.83771	7.05639	7.83771
ANKS1B	4.39901	4.1554	4.49355	4.06707	4.05982	4.01911	3.94832	4.06707	3.90363
ANKS3	5.19102	5.29503	5.19102	5.06805	5.19102	5.19102	5.19102	5.19102	5.19102
ANKS4B	3.81136	4.01627	3.78514	3.95356	3.84506	3.70851	3.89483	3.82228	3.90741
ANKS6	7.66987	7.40513	7.7286	6.07224	6.04996	6.15329	6.15365	5.9524	6.31955
ANKUB1	3.51192	3.5982	3.50072	3.74688	3.56859	3.49667	3.58245	3.44809	3.67839
ANKZF1	6.2565	6.30424	6.37747	6.2565	6.2565	6.2565	5.9877	6.03647	6.2565
ANLN	9.63199	9.87433	10.0593	8.81584	8.18155	8.68488	5.45132	6.06649	6.08115
ANO1	4.99017	5.2182	5.34769	4.35293	4.33585	4.30557	4.02719	4.23082	3.95107
ANO10	6.93058	6.79723	6.79723	6.93726	6.83005	6.89629	5.99432	6.46369	6.24532
ANO2	4.84121	5.09821	4.80816	4.80816	4.8306	5.0034	4.30266	4.50264	4.4938
ANO3	3.94568	3.94568	3.94568	3.9857	3.94568	3.86712	3.94568	4.07245	3.94568
ANO4	4.17247	4.1133	4.02419	4.02419	4.02419	4.02419	3.90503	4.02419	3.8636
ANO5	6.55161	6.35432	7.16179	5.47631	5.62759	5.62759	4.06535	4.55927	4.54809
ANO6	8.27477	8.25009	8.42984	8.63956	8.42716	8.75342	7.73843	7.87632	7.82786
ANO7	4.68159	4.68159	4.69645	4.68159	4.68159	4.68159	4.68075	4.68159	4.56126
ANO7L1	3.87605	3.62834	3.72914	3.88474	3.98096	3.79392	4.12434	4.35706	3.93697
ANO8	4.46802	4.46802	4.49517	4.40888	4.46802	4.46802	4.29994	4.46802	4.46802
ANO9	4.30552	4.30552	4.30552	4.27403	4.30552	4.25717	4.35254	4.46075	4.30552
ANP32A	12.3592	12.4918	12.0153	11.8183	11.5416	11.8127	11.4175	11.1056	11.3935
ANP32B	10.9497	10.5397	11.0195	11.5822	11.1711	11.3315	12.3956	11.5985	12.4608
ANP32C	5.3204	5.62099	5.35828	5.0492	4.92393	5.08776	4.96446	4.85758	4.81033
ANP32D	5.4688	5.22707	5.13259	4.65845	4.31555	4.80143	4.63341	4.09632	4.22349
ANP32E	10.8463	11.2111	10.6035	9.26783	8.78364	9.16486	8.91384	8.68147	9.04667
ANPEP	4.86018	4.9171	4.92011	10.1418	8.8367	9.61807	9.40671	8.50788	9.35042
ANTXR1	8.84919	9.0809	8.8587	6.72809	6.72809	6.72809	5.09514	5.26009	4.6734
ANTXR2	6.17957	6.23525	6.00131	8.98817	9.01748	9.04893	9.8996	9.08442	9.51068
ANXA1	6.02231	4.80395	4.45121	6.91758	6.70836	7.00539	11.1577	9.5906	12.516
ANXA10	3.5399	3.59023	3.59023	3.59023	3.59023	3.59023	3.61351	3.70554	3.59023
ANXA11	6.26389	5.92052	6.12529	6.45031	6.45031	6.53633	6.6877	6.45031	7.0532
ANXA13	3.52654	3.52654	3.51031	3.52654	3.52654	3.52654	3.52654	3.54326	3.52654
ANXA2	6.72591	5.97793	6.51054	9.2094	9.28733	9.66625	5.2924	5.28416	5.52002
ANXA2R	4.15386	3.95001	3.96983	4.47734	4.48923	4.48923	7.05693	6.21654	6.735
ANXA3	7.27954	6.26131	6.612	5.84726	5.84726	5.84726	5.1762	5.29408	5.24915
ANXA4	5.84079	5.70507	5.78055	5.89625	5.7793	5.89625	6.99758	6.10642	6.56735
ANXA5	10.9487	10.898	10.4474	10.3088	10.3088	10.4302	9.09022	7.42421	9.20106
ANXA6	7.68076	7.21767	7.48755	8.89401	8.57582	8.86619	9.18587	8.11955	8.93374
ANXA7	9.45305	9.34875	9.27579	8.9742	8.91378	9.18029	9.56459	8.84281	9.76199
ANXA8L1	4.66655	4.74306	4.71312	4.86709	4.74324	4.74306	4.74306	4.85565	4.68622
ANXA8L2	4.76082	4.83501	4.83501	4.94874	4.83501	4.83501	4.83501	4.93743	4.77156
ANXA9	5.06165	5.01382	4.76911	4.66287	4.62226	4.33029	4.53804	4.66287	4.55747
AOAH	4.11621	4.06153	3.99455	4.46846	4.61571	4.49567	7.1878	6.85828	7.48578
AOC2	5.21644	5.18996	5.25739	5.14353	5.31878	5.21945	5.14431	5.44508	5.17895
AOC3	4.57132	4.51031	4.55481	4.70401	4.53367	4.55867	4.55115	4.54965	4.3328
AOX1	4.81715	4.67619	4.98783	4.18284	4.13849	4.21037	4.21219	4.33106	4.17748
AP1AR	6.78439	6.92004	6.94658	6.34084	6.51423	6.28029	6.51168	6.51423	6.36702
AP1B1	8.13472	8.01347	7.99428	8.75	8.4478	8.72417	8.04341	7.75608	8.19854
AP1G1	10.7981	11.0656	10.9271	10.7565	10.9271	10.9271	11.1433	10.3822	11.1549
AP1G2	7.1323	7.20443	7.47364	7.29004	7.35635	7.34352	8.69141	8.19585	8.62935
AP1M1	7.97835	7.7314	7.81198	8.5604	8.45023	8.82918	8.3604	8.37443	8.65462
AP1M2	7.67183	7.41598	7.56829	4.00383	4.00253	3.94079	4.08447	4.09613	4.04279
AP1S1	5.38492	5.33625	5.33625	5.45871	5.33625	5.3544	4.94261	5.01183	5.10306
AP1S2	9.26344	9.34341	9.06334	8.46942	8.43669	8.43669	6.89815	7.31647	7.22872
AP1S3	6.15809	6.06804	5.98591	5.13024	5.36887	5.42855	5.55914	5.59509	5.55914
AP2A1	7.62936	7.41221	7.41221	7.60499	7.43283	7.80377	6.78534	6.98934	6.84271
AP2A2	8.00138	7.73772	7.89853	9.26364	9.38502	9.52852	7.94121	7.63454	7.3826
AP2B1	12.0841	11.8838	12.0257	11.969	12.1969	12.2601	11.224	10.5387	11.2743
AP2M1	10.1512	10.0068	9.7165	9.65303	9.60392	9.65303	9.20522	9.29722	9.33469
AP2S1	10.996	10.9616	10.8463	12.3226	11.6444	11.9612	8.32514	9.57253	8.68741
AP3B1	9.39834	9.48228	9.29811	9.48228	9.53274	9.53036	9.48228	9.34914	9.52351
AP3B2	4.90599	4.80785	4.69004	4.52354	4.52354	4.43817	4.45849	4.52354	4.41576
AP3D1	11.0149	10.7899	10.9055	9.21077	9.46462	9.51249	8.95073	7.98088	9.15123
AP3M1	10.9383	10.909	10.9305	11.5904	11.6131	11.5587	11.1473	11.2971	11.2891
AP3M2	6.9582	6.96845	6.89258	6.91157	7.39299	7.14662	6.96845	6.77664	6.96845
AP3S1	6.81694	6.81694	6.81694	6.81694	6.81694	6.81694	6.74697	6.81694	6.81694
AP3S2	9.35642	9.11091	9.46287	8.4547	8.47238	8.47238	7.94791	7.41815	8.15683
AP4B1	6.0866	6.37004	6.0734	6.53263	6.53328	6.58896	7.083	6.53328	6.7623
AP4E1	6.18727	6.35799	6.26556	5.7605	6.10435	5.87391	6.10884	6.0299	6.39339
AP4M1	6.27502	6.36717	6.27502	6.27502	6.27502	6.27502	6.34821	6.27502	6.27502
AP4S1	6.64558	6.68938	6.45829	6.31588	6.34639	6.36651	6.72669	6.45568	7.01169
AP5B1	3.65041	3.48396	3.39322	3.6333	3.6333	3.68979	3.55812	3.66301	3.70705
AP5M1	8.67641	8.76566	8.64785	8.22374	8.21406	8.09597	7.88622	6.95075	8.18717
AP5S1	5.37452	5.45094	5.44836	5.45094	5.38	5.45094	5.63175	5.45094	5.52002
AP5Z1	5.04059	5.04059	4.98038	5.04059	4.99537	5.04059	5.19976	5.04059	5.2584
APAF1	6.39108	6.1571	6.52856	7.47258	7.82185	7.86055	6.8502	6.74491	6.83842
APBA1	3.95142	3.95142	3.95142	4.00054	3.95142	3.95142	3.95142	3.95142	3.95142
APBA2	6.13215	5.90819	6.15957	5.6897	5.6897	5.6897	5.14458	5.40512	5.45488
APBA3	4.62175	4.47443	4.57239	4.4926	4.50723	4.4926	4.4926	4.47332	4.49064
APBB1	5.29812	5.18055	5.29812	5.5503	5.56217	5.57193	5.09047	5.12338	4.92693
APBB1IP	3.8959	4.05704	4.00274	4.02616	4.26476	4.27482	7.97672	6.78655	7.85327
APBB2	8.64307	8.64307	9.00461	8.6688	9.55613	9.16861	5.57574	5.80118	5.55419
APBB3	5.63202	5.65655	5.6503	5.81382	5.86639	5.81382	5.96085	6.00963	5.83354
APC	6.71301	7.11748	7.07183	7.07183	7.18581	7.28353	7.03594	7.15102	6.96455
APC2	4.41343	4.41343	4.41343	4.41343	4.41343	4.41343	4.41343	4.42959	4.35667
APCDD1	5.08614	5.03176	4.91861	4.89854	4.89854	4.89854	4.7584	4.45935	4.77027
APCDD1L	4.66353	4.54791	4.60909	4.47215	4.38599	4.47215	4.36432	4.50866	4.25005
APCS	3.46727	3.47797	3.33379	3.68919	3.41538	3.55112	3.72729	3.31204	3.47797
APEH	9.15578	9.03489	9.0466	7.04829	6.55287	6.9074	7.46652	7.19751	7.46652
APEX1	15.2512	15.2246	14.8477	13.6439	13.5366	13.7928	14.7783	14.3726	14.8415
APEX2	6.83051	6.82017	6.47009	6.03247	5.93607	6.14802	6.15872	5.91446	5.93776
APH1A	6.69534	6.56737	6.5068	6.57214	6.56737	6.57404	6.3428	6.42018	6.56737
APH1B	6.96032	6.80374	7.07558	6.04807	5.96748	6.00409	7.61784	7.13802	7.52835
API5	10.4938	10.9913	10.4255	8.66925	8.73976	8.92727	9.24851	9.04606	9.29805
APIP	7.15271	7.12882	6.96642	6.72818	6.91429	6.95882	6.95882	6.97226	6.95882
APITD1-CORT	6.43827	6.34809	6.3084	5.72687	5.64353	5.65745	5.59998	5.38201	5.59646
APLF	4.92472	4.94392	5.06504	6.14977	6.4416	6.22929	5.71521	5.65261	5.71521
APLN	3.94728	4.0405	4.16262	4.34767	4.49635	4.24318	3.96082	4.23691	4.07352
APLNR	4.32369	4.31599	3.99805	12.7097	11.1501	12.1093	4.42721	4.38264	4.10668
APLP1	5.19731	5.18762	5.40728	5.00811	5.00791	5.00791	4.62717	4.70821	4.49434
APLP2	13.7947	13.4985	13.6017	13.2892	13.9195	13.6013	12.2389	11.259	12.2585
APOA1	4.01975	4.12949	4.07648	4.44728	4.55382	4.49721	4.15171	4.15171	3.88428
APOA1BP	10.0657	9.90138	10.1337	10.1104	9.90234	10.224	8.82995	8.55554	8.83779
APOA2	5.17471	4.90729	5.0239	6.43641	6.1805	6.09945	5.34731	5.43663	5.30068
APOA4	4.51277	4.41179	4.29578	4.67629	5.22805	5.24695	4.4195	4.36703	4.37266
APOA5	4.21695	4.31496	4.31496	4.35932	4.41906	4.18356	4.31496	4.42474	4.30562
APOB	3.9865	4.12776	4.08172	5.37558	5.51127	6.44761	3.82552	3.8616	4.02807
APOBEC1	3.83619	3.79939	3.72464	3.9526	3.93096	3.87792	3.87943	3.93729	3.87943
APOBEC2	4.06731	4.05764	3.86433	4.06731	4.06731	4.06927	4.10665	4.34381	3.87
APOBEC3A	5.83341	5.91338	5.77225	5.63359	5.35047	5.49536	6.02887	5.73858	6.36341
APOBEC3B	7.13239	7.2385	7.15004	6.59474	6.24475	6.61534	6.74934	6.80311	7.37526
APOBEC3C	7.74622	7.6662	7.68329	7.68564	7.34971	7.70452	9.21899	9.10322	9.96675
APOBEC3D	7.45697	7.05983	7.5038	7.88876	7.18135	7.78949	8.66237	8.79678	8.98657
APOBEC3F	6.16417	6.2862	6.25624	6.5651	6.47347	6.56294	7.45294	7.30795	7.6074
APOBEC3G	4.69149	4.54641	4.52451	4.76133	4.59831	4.57993	5.71737	5.45461	5.6997
APOBEC3H	4.26674	4.14666	4.24786	4.30808	4.26674	4.26674	4.24341	4.51215	4.26674
APOBEC4	3.44575	3.45414	3.44044	3.45217	3.38002	3.45414	3.45414	3.5104	3.6968
APOBR	5.57854	5.31908	5.42031	5.67659	5.69143	5.67659	5.90858	6.18215	5.77938
APOC1	8.79916	8.58427	8.57978	7.63378	7.23032	7.58474	6.3281	7.22082	7.63378
APOC2	4.648	4.60907	4.55082	4.78533	4.66276	4.59917	4.56503	4.83906	4.56767
APOC3	4.46846	4.46846	4.37152	4.62643	4.46846	4.64276	4.46846	4.46846	4.46846
APOC4	6.55574	6.59872	6.36719	6.69748	6.61657	6.61177	6.54107	6.87515	6.3727
APOD	3.71796	3.77991	3.94832	4.07877	4.13908	4.02069	3.94832	3.95627	3.88583
APOE	5.15484	5.13094	5.19029	5.11523	5.03569	5.03569	4.91887	4.98135	4.78712
APOF	3.36389	3.4929	3.29731	3.4243	3.41357	3.40084	3.41357	3.51279	3.33766
APOH	3.31538	3.27406	3.31538	3.31538	3.23425	3.31538	3.31538	3.40679	3.37168
APOL1	4.83987	4.90268	4.79212	4.93261	4.91854	4.88818	5.10323	5.63413	5.12359
APOL2	5.04209	5.04209	5.04209	5.04209	4.90653	5.04209	5.08699	5.61306	5.04209
APOL3	4.3751	4.46685	4.48121	4.61073	4.54856	4.47666	5.68814	5.31644	5.80486
APOL4	4.54367	4.6291	4.49569	4.65642	4.66314	4.6291	4.6654	5.04319	4.6291
APOL5	3.85201	3.85201	3.6972	4.06231	3.85201	3.68896	3.76187	4.33309	3.85201
APOL6	4.73899	4.72634	4.71031	4.79305	4.7133	4.51233	6.90476	7.15732	6.83851
APOLD1	4.68154	4.86644	4.92063	6.52299	6.68269	6.47925	5.3487	5.12636	5.19121
APOM	5.51369	5.74799	5.63256	5.0253	5.06968	5.24225	5.52176	5.81164	5.64784
APOO	12.3885	12.3551	12.3419	10.7343	10.4369	10.3628	8.10954	8.92497	8.61978
APOOL	7.44354	7.47616	7.98232	7.98232	8.14037	8.01796	7.98232	8.01173	8.28436
APOPT1	8.06257	7.93519	7.95785	7.84469	7.84469	7.84469	7.60214	7.38451	7.43407
APP	12.2734	12.1152	12.2265	13.0031	13.257	13.3107	9.95701	9.76426	9.78609
APPBP2	7.23175	7.34827	7.72096	8.69369	8.83232	8.93326	9.06819	8.30634	8.50843
APPL1	9.37992	9.37716	9.40672	9.28637	9.3169	9.38259	10.1877	10.155	10.1018
APPL2	6.31521	6.31675	6.62748	6.9392	7.22013	7.30032	7.0271	6.81813	6.93406
APRT	12.1329	11.9162	12.0106	10.0046	9.5062	9.77592	10.5957	9.44487	10.7518
APTX	6.60505	6.65186	6.34298	6.16405	6.16405	6.16405	5.87359	5.82842	6.16405
AQP10	4.3319	4.13923	4.06366	4.4302	4.43508	4.3319	4.3319	4.66191	4.4181
AQP11	3.99647	4.05635	3.91759	3.91205	3.85998	3.91205	3.81653	3.88303	3.91205
AQP12A	3.99596	3.99596	3.95637	3.99596	3.99596	3.99596	3.99596	3.99602	3.99596
AQP12B	3.6151	3.60727	3.6151	3.6151	3.6151	3.6151	3.6151	3.6151	3.6151
AQP2	3.98645	4.27053	4.0837	4.0837	3.9155	4.0837	4.0837	4.49313	3.83005
AQP3	5.07681	5.06618	4.95094	5.24495	5.24495	5.24495	5.31367	5.60263	5.41848
AQP4	3.82786	3.79508	3.84047	3.87278	3.79508	3.79508	3.79508	3.79508	3.67064
AQP5	4.69179	4.56509	4.73034	4.56509	4.56509	4.55337	4.55381	4.71278	4.55982
AQP6	3.89629	3.85012	3.89629	3.89629	3.89629	3.89325	3.94023	4.11493	3.80443
AQP7	4.91473	4.82249	4.86412	5.02621	4.91759	4.91759	4.91759	4.98106	4.84955
AQP8	4.18373	4.18965	4.01345	4.18373	4.05342	4.18373	4.23049	4.20175	4.18373
AQP9	3.27358	3.61201	3.47607	3.69595	3.68361	3.5218	5.77908	4.27473	5.6458
AQPEP	3.8102	3.80703	3.74547	3.8102	3.96396	3.8102	3.8102	3.8102	3.8102
AQR	10.5191	10.968	10.8919	9.71866	9.90264	10.0063	9.87236	8.70832	9.8699
AR	4.77635	4.7282	4.8973	4.58824	4.58824	4.58824	4.45208	4.22718	4.35314
ARAF	7.37778	7.37778	7.37778	7.05458	7.07035	7.21826	7.60269	7.52968	8.03455
ARAP1	6.37112	6.16947	6.33917	6.37112	6.37112	6.37112	6.37112	6.44099	6.3739
ARAP2	4.43307	4.45962	4.43001	4.58631	4.30716	4.49407	7.18512	7.42138	7.40209
ARAP3	6.95541	6.95541	6.95541	8.83851	8.78505	9.05349	5.33469	5.5486	5.16789
ARC	4.60036	4.67302	4.48818	4.48818	4.4407	4.46938	4.47952	4.83263	4.4547
ARCN1	11.5692	11.4599	11.4122	11.4442	11.3916	11.6781	10.2906	9.94452	10.6328
AREG	3.94439	4.20673	4.41486	3.98066	4.1391	4.17348	10.6738	7.24401	14.9236
ARF1	10.1411	10.027	10.1852	10.7251	10.6575	10.8774	10.3501	10.0579	10.6522
ARF3	11.3918	11.2846	10.8076	10.7598	10.6615	10.8011	10.4345	9.82567	10.2268
ARF4	10.8881	10.9301	10.4907	10.4916	10.4907	10.4907	9.74332	9.30886	9.70739
ARF5	7.36123	7.34304	7.34304	7.37645	7.43971	7.61411	6.91113	6.847	7.00489
ARF6	11.2093	11.213	11.0757	11.2129	10.847	11.213	11.6547	11.3941	11.5508
ARFGAP1	6.44486	6.46105	6.33377	6.31264	6.31264	6.31264	6.01314	6.08341	6.04448
ARFGAP2	7.79688	7.92522	7.77995	7.45778	7.46249	7.60862	8.14124	7.8733	8.7446
ARFGAP3	7.96117	7.88631	8.04317	8.21378	8.26749	8.34824	8.38755	7.67089	8.27232
ARFGEF1	9.77631	10.018	9.97719	9.47121	9.76473	9.68305	10.0617	9.66307	9.83861
ARFGEF2	8.14218	8.24171	8.14218	7.7075	7.8595	8.04597	8.62119	8.14218	8.74507
ARFIP1	8.53836	8.73092	8.56588	8.14997	8.30872	8.20401	7.34042	7.64547	6.88413
ARFIP2	5.85732	6.31411	5.89761	5.52237	5.43118	5.61968	5.79776	5.66768	5.96154
ARFRP1	6.30207	6.30207	6.30207	6.30207	6.30207	6.3089	6.30207	6.30207	6.28349
ARG1	4.0393	3.99858	3.88856	4.0393	4.0393	3.9865	4.0393	4.68375	4.09335
ARG2	9.99828	9.41328	9.61789	7.33578	6.96708	6.74853	7.74848	7.61036	7.74848
ARGFX	3.96591	4.07104	3.9643	4.07104	4.07104	4.07104	4.30591	4.07104	4.13328
ARGLU1	10.1029	10.1359	10.4022	13.5479	14.1264	14.2744	10.7373	9.96832	10.7854
ARHGAP1	8.14172	7.7385	7.726	7.30736	7.63774	7.7385	7.86176	7.73982	7.7385
ARHGAP10	5.19178	5.17137	5.09218	5.54153	5.19802	5.67376	4.94136	5.19178	4.80664
ARHGAP11A	9.82516	10.092	10.1905	8.65815	8.32816	8.65647	7.36677	7.20095	8.06484
ARHGAP11B	9.6806	10.1595	10.4514	9.51972	9.19229	9.4151	8.32105	8.53805	9.24268
ARHGAP12	8.23132	8.52664	8.5363	8.04635	8.3824	8.05269	6.89993	7.57092	7.05552
ARHGAP15	4.01938	3.97779	3.66877	3.95487	3.92553	3.69469	8.47724	8.74164	9.3607
ARHGAP17	7.60838	7.46522	7.46318	7.57824	7.8636	7.70436	7.6787	7.37786	7.69982
ARHGAP18	5.55769	5.66249	5.40726	6.42753	8.56489	7.58688	6.24111	6.18381	6.24111
ARHGAP19	9.0823	8.61507	9.06564	7.95202	7.83216	7.95202	6.89907	6.47887	6.96467
ARHGAP20	4.0091	3.84995	4.0142	4.00026	4.06818	4.1051	5.65208	5.12192	4.47653
ARHGAP21	7.98943	8.10269	8.10269	8.51366	8.61421	8.78582	7.74587	7.17456	7.78297
ARHGAP22	4.41114	4.41114	4.41114	4.41114	4.28003	4.2338	4.75901	4.67659	4.48591
ARHGAP23	5.86757	5.57629	5.58547	5.50199	5.49478	5.49478	5.17711	5.24857	5.02023
ARHGAP24	4.35226	4.30042	4.30595	4.83909	4.67952	4.68032	4.59443	4.76756	4.59443
ARHGAP25	4.3012	4.22931	4.35731	4.81039	4.81039	4.75375	7.14186	6.21553	6.80592
ARHGAP26	6.32828	6.32256	6.27026	6.98907	7.64248	7.4486	6.9067	6.91243	6.98466
ARHGAP27	4.51756	4.55896	4.49814	4.91478	4.89723	4.92526	4.96947	4.89055	4.82307
ARHGAP28	7.49891	7.4755	7.43292	13.0117	12.0234	12.3211	4.42224	4.73944	4.74716
ARHGAP29	5.08746	4.91577	5.37438	12.0419	12.7426	12.4417	4.76254	4.8441	4.91521
ARHGAP30	4.90718	4.78753	4.80667	5.07164	4.85413	4.84753	7.28427	6.82357	7.46553
ARHGAP31	4.61184	4.41564	4.68788	8.59567	9.23414	9.25329	5.22807	5.29231	4.94979
ARHGAP32	7.06882	7.02889	7.06882	6.52543	6.51475	6.38917	8.17245	7.5547	7.82613
ARHGAP33	4.51246	4.54363	4.54363	4.57345	4.54	4.54363	4.55325	4.72278	4.564
ARHGAP35	9.94478	9.93188	9.9754	9.01231	9.29409	9.31262	8.59439	8.19268	8.65027
ARHGAP36	3.70606	3.70867	3.70867	3.74791	3.70867	3.70867	3.70867	3.79427	3.69478
ARHGAP39	4.4235	4.41438	4.38804	4.20803	4.20803	4.20803	4.0707	4.14415	3.9547
ARHGAP4	6.29095	6.18598	6.2652	6.43528	6.43528	6.43528	7.10714	7.13226	7.07197
ARHGAP40	3.8531	3.84201	3.84091	3.84201	3.84201	3.84201	3.72966	3.95948	3.80285
ARHGAP42	7.22097	7.43091	7.9315	7.01983	7.22668	7.01983	5.16451	5.95024	5.7121
ARHGAP44	6.21391	5.9456	6.26283	5.35243	5.35243	5.35243	4.80994	5.08207	4.62467
ARHGAP5	7.81707	8.03363	8.05815	8.00799	8.16069	8.07539	8.05815	8.05815	8.06323
ARHGAP6	4.08186	4.04038	4.005	4.36266	4.24482	4.25692	4.12326	4.23082	4.14101
ARHGAP9	5.0074	5.058	4.96746	5.41156	5.3231	5.388	6.73736	6.86634	6.63335
ARHGDIA	8.77854	8.67506	8.406	9.54941	9.40235	9.87733	8.75714	8.05026	9.32107
ARHGDIB	4.05811	4.29495	3.72167	11.1105	11.0422	11.1653	14.1645	14.0802	14.1833
ARHGDIG	4.84994	4.84994	4.84994	4.86986	4.84994	4.84994	4.84994	4.84994	4.84994
ARHGEF1	5.34496	5.17413	5.24217	5.38153	5.42054	5.42054	5.72084	5.81972	5.88824
ARHGEF10	7.16552	7.08913	7.38533	5.83474	5.95389	5.95389	4.85092	5.21588	4.84696
ARHGEF10L	5.55884	5.66925	5.67296	5.19107	5.19107	5.19107	4.71532	5.02551	4.72356
ARHGEF11	7.63917	7.43021	7.42847	7.26086	7.26086	7.43231	6.5325	6.0827	6.58604
ARHGEF12	8.1319	8.07898	8.30192	11.2995	12.0803	11.77	6.16357	7.00734	6.44086
ARHGEF15	4.66319	4.63592	4.75307	7.19334	7.67495	7.79605	4.74433	5.02408	4.62925
ARHGEF16	4.62412	4.63869	4.58058	4.58058	4.58058	4.58058	4.53218	4.58058	4.32447
ARHGEF17	5.42596	5.28546	5.49621	6.9665	7.52698	7.63244	6.57062	6.2755	6.46607
ARHGEF18	6.14591	6.14591	6.15261	5.83379	5.85888	5.93561	6.38478	6.30725	6.4203
ARHGEF19	5.95979	5.84644	5.8263	5.26736	5.21086	5.19697	5.3193	5.3823	5.2032
ARHGEF2	5.96076	5.9675	5.89351	6.7657	6.7657	6.7657	7.37485	6.94924	7.44993
ARHGEF25	5.98245	5.89404	5.99927	6.50966	6.32004	6.39333	5.77667	5.93241	5.53468
ARHGEF26	5.6256	5.64871	5.86251	4.86273	4.86643	4.86643	4.35324	4.46863	4.08507
ARHGEF3	5.33492	5.21942	5.11105	6.64632	7.17679	7.09539	6.12832	6.12832	6.12832
ARHGEF33	3.7014	3.67034	3.7014	3.7014	3.7014	3.7014	3.7014	3.7014	3.7014
ARHGEF35	8.84638	8.90743	8.89524	7.10668	7.07288	7.10668	6.89661	6.85429	6.75615
ARHGEF37	4.15199	4.15199	4.15199	4.15199	4.19193	4.15199	4.15199	4.15199	4.09642
ARHGEF38	3.78495	3.78495	3.78495	3.79967	3.78495	3.78495	3.78495	3.90934	3.78495
ARHGEF4	4.65187	4.53619	4.58246	4.31475	4.2943	4.24367	4.27685	4.31475	4.14102
ARHGEF40	6.1578	6.15154	6.03804	5.30995	5.33625	5.36253	5.87332	5.71374	5.71374
ARHGEF5	6.60248	6.62206	6.80965	5.53579	5.41698	5.39393	5.41976	5.32026	5.18121
ARHGEF6	5.50917	5.49718	5.88267	6.65333	6.50392	6.65333	11.8293	10.0412	11.4421
ARHGEF7	6.64102	6.5024	6.4621	7.31806	7.73946	7.46743	6.97899	6.83319	6.97899
ARHGEF9	7.64654	7.81042	7.64654	7.69594	7.64654	7.70459	7.28554	7.13974	7.56459
ARID1A	9.32094	9.28448	9.24873	8.86697	9.06612	9.16294	9.88085	9.69095	9.82173
ARID1B	8.17518	8.31593	8.15518	8.08139	8.38483	8.47565	10.0809	9.11558	9.90622
ARID2	9.69415	10.0517	10.0897	9.76292	9.85122	9.81057	10.4834	10.4987	10.6545
ARID3A	6.72635	6.54092	6.87372	7.13372	7.17004	7.26671	6.09689	6.03715	6.03721
ARID3B	9.40889	9.21293	9.14211	7.56453	7.49136	7.56453	6.44999	6.33117	6.5541
ARID3C	3.98564	4.05116	4.04547	4.1287	4.04547	4.04311	3.97156	4.09166	4.04547
ARID4A	6.54636	6.84967	7.109	7.91021	7.91076	7.97533	8.80407	8.5525	9.19228
ARID4B	7.7081	8.16362	8.20563	8.75775	8.80636	8.78541	9.87308	9.66112	9.87424
ARID5A	4.47056	4.43646	4.47668	4.38032	4.48548	4.47683	5.61117	5.1026	5.81986
ARID5B	5.06713	5.17808	5.15892	6.19429	6.60157	6.56658	8.76405	8.04423	8.11384
ARIH2	9.66987	9.52257	9.26258	8.708	9.01162	8.92827	9.24542	9.07773	9.46859
ARL1	8.81412	8.79918	8.85135	9.19776	8.79918	8.79918	8.00539	8.67348	7.89564
ARL10	5.83007	5.73566	5.83007	5.84372	6.11414	5.86887	5.83007	5.79484	5.58836
ARL11	4.16161	4.24906	4.30809	4.29488	4.40933	4.38519	5.33974	4.93124	4.98843
ARL13A	3.70528	3.62343	3.62343	3.67122	3.62343	3.62343	3.62343	3.7698	3.62343
ARL13B	6.40555	6.5148	6.52861	6.88072	6.71335	6.84745	6.21656	6.2637	6.17992
ARL14	4.36101	4.38958	4.30832	4.24747	4.34065	4.25988	4.55006	4.83532	4.25065
ARL14EP	9.37764	9.54365	9.19157	8.59779	8.36249	8.47276	8.79706	8.45171	8.60346
ARL15	7.11329	7.2785	7.39156	7.39781	9.39806	8.59812	6.95491	6.75993	7.02037
ARL16	7.56054	7.56972	7.7419	7.14407	7.24791	7.24791	6.76887	6.78111	6.46656
ARL17A	7.93784	8.28985	8.3659	8.05662	8.04665	8.0235	9.50924	9.2019	10.6598
ARL17B	7.18916	7.6129	7.6129	7.33554	7.13796	7.26006	8.59592	8.5745	9.77344
ARL2	12.2275	11.8841	12.5454	10.8563	10.3436	10.6272	10.3422	10.1525	10.041
ARL2BP	8.50068	8.58915	8.326	10.337	10.7367	10.5598	9.63206	10.2164	9.58432
ARL3	11.9174	11.6149	11.9299	11.5865	11.3828	11.3828	8.67465	8.31623	9.26436
ARL4A	6.87773	6.87773	6.87773	6.8574	6.21285	6.55945	7.27586	7.27873	6.96145
ARL4C	5.49643	5.21155	5.21548	5.11759	5.0669	5.19613	5.67536	4.85109	5.73217
ARL4D	6.1274	6.18637	6.18637	7.12995	7.03553	7.26693	5.35821	6.07986	5.21457
ARL5A	6.6677	6.96003	6.90754	6.59108	6.59108	6.59108	6.31222	6.2398	6.38163
ARL5B	13.1026	13.5264	13.7325	13.4085	13.2588	13.4133	13.8575	12.0992	14.5857
ARL5C	4.01721	4.01721	3.96941	4.01721	4.01721	3.99447	4.1978	4.17884	4.04207
ARL6	5.28363	5.43526	5.43526	5.92172	6.44249	6.42356	4.73754	5.2263	4.98074
ARL6IP1	15.3383	15.4598	14.9342	14.6989	14.6989	14.8436	13.743	13.4707	13.7176
ARL6IP4	7.03059	7.03059	7.00783	7.11538	6.93638	7.04148	7.03059	6.8945	7.09368
ARL6IP5	10.5674	10.2432	10.4671	11.6666	11.4055	11.6001	13.3594	12.7368	13.0597
ARL6IP6	8.44901	8.48067	8.36449	8.36449	8.17966	8.24386	8.36449	8.37049	8.36449
ARL8A	7.19116	7.15826	7.10086	7.19116	7.19116	7.19116	7.13457	7.72701	7.39692
ARL8B	10.1714	10.1714	9.78672	10.0619	10.0814	10.1714	10.9785	10.1714	11.037
ARL9	4.2928	4.36033	4.30802	4.73689	3.80395	4.00881	5.23705	4.36033	7.10117
ARMC1	8.13627	8.1652	8.13938	7.58459	7.63966	7.69472	7.0766	7.70344	6.91807
ARMC10	8.94258	8.79136	8.63879	8.39311	8.24042	8.21617	8.37787	8.1092	8.31169
ARMC12	4.37911	4.37911	4.37911	4.3817	4.37911	4.37911	4.37911	4.37911	4.37911
ARMC2	5.2412	5.27626	5.42424	5.68839	5.85653	5.71352	5.91599	5.83492	5.84197
ARMC3	3.52654	3.52654	3.52654	3.52654	3.52654	3.52654	3.52654	3.64195	3.52654
ARMC4	5.17801	4.99686	5.2924	4.82719	4.76197	4.588	4.93536	4.93536	4.93536
ARMC5	4.484	4.4244	4.35747	4.484	4.42901	4.484	4.60303	4.62391	4.6281
ARMC6	6.93449	7.01168	6.6169	5.76555	5.79467	5.5851	6.14469	6.09698	6.14469
ARMC7	5.01246	4.74886	4.72768	4.72768	4.68663	4.72768	4.62132	5.17577	4.55839
ARMC8	8.47697	8.69256	8.47697	8.265	8.34196	8.46725	8.60428	7.9462	9.15277
ARMC9	7.04109	7.027	7.14652	6.25954	6.25954	6.25954	5.47058	5.47795	5.55061
ARMCX1	6.70468	6.62335	6.50433	6.41692	6.39742	6.41736	6.50433	6.50433	6.50433
ARMCX2	6.9289	6.86773	6.81161	6.47394	6.47394	6.47394	5.44975	5.6501	5.15851
ARMCX3	5.70454	5.68089	5.81014	6.43435	6.74943	6.64303	6.27324	6.27324	6.59302
ARMCX4	5.72643	5.58199	5.77768	6.03125	6.01119	6.01315	5.77768	5.71074	5.77204
ARMCX5	7.05839	7.30131	7.04647	7.04647	6.95786	7.04647	7.3021	6.76656	7.05855
ARMCX6	7.38779	7.41404	6.96653	7.67247	7.89855	7.6954	7.44572	8.3063	7.37425
ARMS2	4.56871	4.46517	4.54899	4.56871	4.64018	4.4947	4.6513	4.80321	4.40155
ARNT	8.36589	8.05415	8.45046	8.4993	8.4993	8.5748	8.77629	8.4993	8.77542
ARNT2	5.41653	5.46978	5.28062	4.31649	4.35791	4.347	4.40469	4.48849	4.3405
ARNTL	5.58557	5.58557	5.58557	5.193	5.28662	5.15347	6.21992	6.36943	6.25126
ARNTL2	6	6.09004	5.70906	4.94899	4.95515	5.13721	5.51306	5.51306	5.6748
ARPC1A	8.97166	8.9313	8.9313	9.0915	9.09029	9.23418	7.34098	7.77257	7.4569
ARPC1B	7.50393	7.44202	7.47074	7.92341	7.83818	8.05301	8.19927	7.83818	8.16084
ARPC2	12.3681	12.461	12.2931	13.1239	13.3683	13.5241	13.1594	12.6944	13.2678
ARPC3	7.07282	7.22002	6.9146	7.80059	7.88285	7.89808	8.59378	7.80059	8.66121
ARPC4	7.1449	7.16817	6.96932	6.96243	7.01596	7.08208	6.97444	6.52682	6.90472
ARPC5	7.90398	7.87034	7.68275	8.32338	8.16087	8.20765	7.89578	7.90353	7.88593
ARPC5L	8.02636	8.21593	7.87741	7.77266	7.44935	7.77266	7.54822	7.17481	7.64855
ARPP19	11.9046	12.0423	11.8768	11.0917	11.5135	11.5135	11.3392	11.0254	11.5135
ARPP21	4.18639	4.10035	4.13216	4.20456	4.20456	4.1085	4.46078	4.55002	4.64957
ARR3	3.96721	3.83414	3.84178	4.02642	4.08314	4.07132	4.02642	4.10385	3.95794
ARRB1	6.78825	6.60652	7.29827	11.4959	11.4199	11.76	11.3721	10.8784	11.5628
ARRB2	8.29221	8.10877	8.21231	7.56606	7.46649	7.56524	8.72931	8.81961	8.98033
ARRDC1	5.94817	5.93717	6.07521	6.07521	6.07521	6.07521	6.30435	6.07521	6.35298
ARRDC2	4.31943	4.32306	4.2572	4.22592	4.34024	4.21091	5.09605	4.70225	5.16551
ARRDC3	7.10395	7.33694	7.24396	10.5558	12.1043	11.3838	9.76521	9.34905	9.37843
ARRDC4	5.99044	6.31094	5.8707	8.39915	8.17971	8.37807	7.70073	7.70073	8.24053
ARRDC5	4.11264	4.08269	4.14517	4.19378	4.19859	4.10936	5.57509	5.06484	5.55985
ARSA	4.68458	4.68268	4.51567	4.68458	4.68458	4.68458	4.68458	4.71701	4.68458
ARSB	5.70077	5.68744	5.70077	5.80547	5.70077	5.70077	5.70488	5.66738	5.68331
ARSD	5.37202	5.26208	5.35791	6.00307	6.5328	6.39612	6.71587	6.0903	6.67308
ARSE	5.03127	5.0516	4.97714	5.04248	5.09104	5.2374	4.97216	5.03127	4.86179
ARSF	3.41378	3.41378	3.41378	3.33783	3.41378	3.41378	3.35795	3.41378	3.41378
ARSG	6.40036	6.39011	6.77243	6.15462	6.15462	6.12654	5.73773	5.8445	5.89175
ARSH	3.92039	3.92039	3.92039	3.92039	3.92039	3.91775	3.92039	4.17699	3.92039
ARSI	4.12117	4.11736	4.08499	4.11736	4.16435	4.11736	4.11577	4.11736	4.11736
ARSJ	4.92467	4.58488	4.61252	4.21556	4.15949	4.06714	4.144	4.21556	3.89078
ARSK	7.42725	7.15862	7.27986	7.04024	7.00769	6.97121	7.04024	7.05797	6.62701
ART1	4.69261	4.73209	4.67972	4.84879	4.97525	4.71886	4.73209	4.74203	4.553
ART3	3.94184	3.94184	3.94184	3.94184	3.94184	3.94184	3.94184	4.02412	3.94184
ART4	3.70797	3.49411	3.37879	5.12988	4.52503	4.84015	3.53494	3.72032	3.40384
ART5	5.49623	5.31295	5.31295	5.76149	5.19254	5.37881	5.03714	5.02858	4.82096
ARTN	4.02816	4.02816	4.02816	4.05272	4.02816	4.02816	4.02816	4.02816	4.02816
ARV1	7.02747	7.21182	6.61438	6.92878	6.83136	6.94531	6.94531	6.94531	7.3061
ARVCF	4.76745	4.839	4.70118	4.68317	4.68317	4.68317	4.66464	4.68317	4.61222
ARX	4.55092	4.51728	4.50819	4.53558	4.51728	4.51728	4.51728	4.51728	4.38419
AS3MT	8.41216	8.31717	8.51905	7.35302	7.35302	7.35302	5.57956	5.70042	6.07795
ASAH1	8.27728	8.05611	8.3279	7.95072	8.32985	8.28645	9.01426	8.61698	9.1071
ASAH2	4.50326	4.61031	4.37439	4.37439	4.37439	4.37439	4.25898	4.37439	4.20924
ASAH2B	6.88702	7.04012	7.02099	6.18689	6.18689	6.18689	5.00716	5.26009	4.89369
ASAH2C	4.58253	4.66697	4.49558	4.47783	4.49558	4.49558	4.49558	4.49558	4.21083
ASAP1	7.82837	7.81036	7.90597	8.60006	8.84469	8.83254	7.84215	7.51802	7.76199
ASAP2	6.70655	6.67237	6.74962	7.91415	9.00486	8.69979	5.93778	6.09975	5.68467
ASAP3	6.42598	6.22121	6.40391	5.79537	5.79537	5.79537	5.13477	5.41546	5.12199
ASB1	8.18379	8.14258	7.93463	6.75801	6.9405	6.80258	6.76996	6.79449	6.79206
ASB10	4.60457	4.60457	4.54717	4.60977	4.60457	4.60433	4.60457	4.64888	4.60457
ASB11	3.93187	3.92443	3.98934	4.03945	4.05182	3.89675	4.01625	3.98934	4.08699
ASB12	4.30513	4.47552	4.59895	4.47552	4.47552	4.59801	4.25866	4.47552	4.47552
ASB13	4.64283	4.61177	4.70161	4.54654	4.35632	4.61177	4.71596	4.61177	4.61177
ASB14	3.64859	3.70913	3.70913	3.73717	3.70913	3.70913	3.70913	3.70913	3.70913
ASB15	3.60605	3.60727	3.60727	3.72657	3.60727	3.54357	3.60727	3.72205	3.60727
ASB16	4.88363	4.88363	4.88363	4.88363	4.88363	4.84761	4.88363	4.93113	4.88363
ASB17	3.66864	3.52654	3.52654	3.60304	3.55824	3.52654	3.52654	3.36707	3.5245
ASB18	3.9612	3.9612	3.9612	3.9612	3.9612	3.9612	3.9612	3.9612	3.9612
ASB2	4.04117	4.05408	4.04117	4.04117	4.04117	4.04117	4.04117	4.04117	3.96844
ASB3	6.50581	6.50581	6.48851	6.50581	6.50581	6.50581	6.89062	6.45144	6.60978
ASB4	3.7778	3.7778	3.71631	3.7778	3.7778	3.7778	3.7778	3.7778	3.7778
ASB5	3.286	3.28564	3.286	3.286	3.286	3.286	3.286	3.33441	3.286
ASB6	7.08211	7.08211	7.08211	6.82824	7.04264	7.2502	7.28048	6.81543	7.42784
ASB7	5.75956	5.75956	5.75956	5.67571	5.75155	5.70402	6.13101	5.77281	5.92259
ASB8	6.13355	6.14154	5.78258	7.21455	7.21455	7.42619	8.86892	7.57666	8.77366
ASB9	4.82728	4.98116	4.72715	6.15381	6.0145	6.48224	5.80772	5.66495	5.67117
ASCC1	6.36571	6.36571	6.30661	6.36571	6.36571	6.36571	6.36571	6.36571	6.36571
ASCC2	7.22665	7.2586	6.99752	7.26499	7.26499	7.26499	7.31998	7.41815	7.42003
ASCC3	9.11681	9.32886	9.28301	9.76889	9.11681	9.45488	7.98769	8.01913	8.00995
ASCL1	3.95204	3.95204	3.95204	4.05316	3.91257	3.94697	3.95204	4.08338	3.94427
ASCL2	4.35389	4.24126	4.35389	4.35389	4.35389	4.21943	4.42923	4.9582	4.52946
ASCL3	3.39127	3.62715	3.65674	3.65321	3.74686	3.65674	3.65674	3.67105	3.83964
ASCL4	2.90009	2.87793	2.89265	2.94189	2.80622	2.77146	2.90897	2.87411	2.87807
ASF1A	10.379	10.2797	9.87791	8.78633	8.9438	8.97663	8.32932	7.72281	8.15529
ASF1B	6.75564	6.73765	7.03731	6.10164	5.69128	6.10164	5.62293	5.91627	5.46688
ASGR1	5.13282	5.27635	5.3156	5.63356	5.46727	5.56547	5.18406	5.3156	5.10945
ASGR2	4.59503	4.53952	4.60492	4.61222	4.69098	4.61222	4.61222	4.61222	4.61222
ASH2L	8.87098	8.86723	8.91878	9.01782	8.91878	9.05637	8.91878	8.80515	8.96087
ASIC1	4.42567	4.38897	4.49082	4.51264	4.35244	4.38897	4.34191	4.29515	4.18279
ASIC2	3.88236	3.89415	3.87754	4.02139	3.87754	3.87754	3.80348	3.87754	3.86969
ASIC3	4.40861	4.4147	4.4127	4.4147	4.42954	4.4147	4.4147	4.49077	4.4147
ASIC5	3.70526	3.70526	3.69069	3.70526	3.84691	3.70526	3.70526	3.70526	3.70526
ASIP	4.4396	4.4396	4.32668	4.57076	4.46313	4.56287	4.11346	4.4396	4.46155
ASL	6.2761	6.21283	6.30328	6.21283	6.21283	6.21283	6.12832	6.02269	6.21283
ASMT	3.89718	3.87602	3.87602	3.87602	3.87602	3.85344	3.87602	3.99917	3.87602
ASMTL	6.356	6.08668	6.55167	5.7195	5.64189	5.86081	5.86112	5.53734	5.86539
ASNA1	12.4615	12.4755	12.1952	11.1405	10.974	11.2165	10.1252	7.79939	10.3435
ASNS	8.33576	7.67765	7.96706	5.64919	5.75244	5.75219	6.09711	6.0033	6.037
ASNSD1	9.55753	9.84075	9.35127	9.33083	9.17954	9.22063	9.26129	9.11364	9.42641
ASPA	3.5231	3.5231	3.41244	3.54412	3.54149	3.49766	3.5231	3.5231	3.57485
ASPDH	5.00617	5.07238	5.01648	5.01648	5.01648	5.01422	5.01648	5.059	5.01648
ASPG	4.55381	4.55655	4.55381	4.55381	4.55381	4.55381	4.55381	4.55381	4.55371
ASPH	6.85028	6.71322	6.99885	6.60795	6.61319	6.62797	6.57791	6.62797	6.50677
ASPHD1	6.2053	5.82069	5.90773	5.5532	5.42709	5.5532	5.43663	5.60905	5.39985
ASPHD2	6.33697	6.40396	6.50418	6.20869	6.21087	6.1445	6.18323	5.94132	6.21087
ASPM	9.26464	10.3957	10.4712	9.458	8.90357	9.05692	5.56354	6.56279	6.40902
ASPN	3.70526	3.71239	3.62806	3.6481	3.70526	3.70526	3.70526	4.04073	3.7496
ASPRV1	4.57041	4.21879	4.58735	4.70268	4.49292	4.60502	4.93708	4.65995	4.70261
ASPSCR1	6.91679	6.61436	6.70591	5.96668	5.85544	6.04987	6.17612	5.73276	6.20995
ASRGL1	7.17524	6.98545	7.05706	6.09291	5.83588	6.03852	5.74445	5.77703	6.14395
ASS1	7.98613	6.7309	7.4899	5.30092	5.26061	5.19338	5.66327	5.66327	5.40161
ASTE1	5.01392	5.01392	4.87175	4.588	4.64597	4.99238	6.07417	5.59258	5.31161
ASTL	4.43606	4.4843	4.50275	4.69555	4.41622	4.4102	4.58463	4.96494	4.65139
ASTN1	5.14164	5.29869	5.08023	4.60961	4.60961	4.60961	4.21474	4.32265	4.0901
ASTN2	5.01562	4.9241	5.14639	4.80106	4.80106	4.80106	4.56164	4.71408	4.55794
ASUN	10.3279	10.5108	10.4896	8.80007	8.34611	8.74291	10.1379	10.2595	10.0133
ASXL1	6.86787	6.71687	6.94363	8.30227	8.37472	8.45758	8.95541	8.50964	8.98085
ASXL2	8.66978	8.66978	8.86141	8.48158	8.66978	8.66978	8.92067	8.33399	8.65608
ASXL3	4.38657	4.48383	4.27844	6.45799	7.03637	7.11025	4.2355	4.51288	4.19332
ASZ1	3.63158	3.6034	3.63158	3.6034	3.63158	3.63158	3.63158	3.63158	3.63158
ATAD1	8.95324	8.95324	9.07561	8.80536	9.01742	8.93757	8.95324	8.39451	9.57385
ATAD2	7.33934	7.7173	7.21399	6.8224	6.36541	6.62382	7.21399	7.22389	8.15768
ATAD2B	6.15832	6.32345	6.42331	6.71769	6.79793	6.71769	7.28104	7.0554	7.11711
ATAD3A	5.95782	6.20437	6.08576	5.43981	5.39632	5.33788	5.56979	5.47093	5.55326
ATAD3B	5.78271	5.78859	5.77275	5.41349	5.41413	5.41724	5.50338	5.44961	5.49746
ATAD3C	5.16702	4.91783	5.11195	4.66197	4.5479	4.65823	4.72057	4.72057	4.62307
ATAD5	8.01772	8.66551	8.96046	7.20948	6.82441	6.95679	6.89806	7.45581	7.45581
ATAT1	5.81201	6.06681	5.94593	6.08031	6.2008	6.30565	6.08031	5.94891	6.09162
ATCAY	5.25508	5.0326	4.97379	4.36115	4.22065	4.23082	4.11472	4.36115	4.12414
ATE1	8.38922	8.38922	8.50593	8.05026	8.31834	8.21507	8.70839	8.38922	8.7038
ATF1	8.55875	8.91768	8.87601	7.52408	7.21291	7.39568	8.86702	8.39921	8.54418
ATF2	9.05291	9.71389	9.98764	10.8027	11.0401	10.9568	10.9142	10.9841	11.0302
ATF3	6.71234	6.24448	6.64575	6.47743	6.43553	6.55483	8.88225	7.95299	10.1156
ATF4	10.6255	10.5173	10.5173	10.3473	9.802	10.2257	10.7432	10.6837	10.743
ATF5	5.7609	5.63887	5.60254	5.54776	5.40259	5.54776	5.49649	5.54776	5.51858
ATF6	8.29191	8.26577	8.6023	9.79368	9.96263	9.98381	10.5407	10.0496	10.8293
ATF6B	8.83769	8.98573	9.14124	10.097	10.2731	10.3609	10.8948	9.91758	11.3036
ATF7	6.68323	6.46667	6.55327	8.43089	8.82269	8.94494	8.14785	8.31929	8.14785
ATF7IP	12.6704	12.7764	12.9722	13.0999	13.0514	13.2314	12.8171	12.6509	12.344
ATF7IP2	8.45804	8.42389	8.84754	9.36255	9.63247	9.57909	10.0951	9.53615	9.47195
ATG10	7.11746	7.11746	7.05276	7.09006	7.11746	7.11746	7.14303	7.11746	7.11746
ATG12	7.90659	8.01005	7.96402	8.01005	8.04375	8.05791	7.88713	8.0142	8.01005
ATG13	8.78019	8.57678	8.46542	8.2611	8.14849	8.32878	8.43391	8.43391	8.62253
ATG14	7.83126	7.97008	7.84878	7.17517	7.61152	7.75646	8.10441	8.1267	8.82067
ATG16L1	6.13105	6.18307	6.13105	5.8393	5.91205	5.97615	6.55665	6.5421	6.1971
ATG16L2	5.64339	5.92887	5.88775	6.67871	6.7688	6.87505	7.12572	6.63856	6.94686
ATG2A	5.74036	5.72981	5.72981	5.69713	5.71254	5.72981	5.74791	5.72981	5.82235
ATG2B	6.52132	6.83983	7.24919	7.28146	7.35013	7.35013	8.27988	8.07091	8.16471
ATG3	7.40421	7.41345	7.37706	7.33909	7.20448	7.20622	7.37706	7.88188	7.45542
ATG4A	5.2323	5.01641	4.91059	9.92757	8.9825	9.3892	6.34651	6.34651	6.34651
ATG4B	7.31417	7.2729	7.45099	7.2729	7.2729	7.2729	7.09335	6.93989	7.2729
ATG4C	9.49462	9.61783	9.72782	8.81636	8.72559	8.71704	9.35517	9.61746	9.35746
ATG4D	6.41153	6.16928	6.35457	5.83091	5.79623	5.7864	6.02013	5.84396	6.12871
ATG5	8.47697	8.73858	8.48961	8.05103	8.19454	8.17881	8.02535	7.95749	7.95845
ATG7	6.59657	6.59657	6.52056	6.59657	6.59657	6.59657	6.59657	6.3479	6.65921
ATG9A	7.40245	7.16041	7.22021	7.16041	7.16041	7.36456	6.81602	6.56344	6.85714
ATG9B	4.61222	4.61222	4.57346	4.61222	4.61222	4.61222	4.75472	4.7798	4.61222
ATHL1	6.05288	5.80843	6.26998	6.06024	6.05288	6.15138	6.05288	5.9983	5.96828
ATIC	9.7817	9.38325	9.3965	7.3764	6.67103	6.84701	8.19271	7.92401	8.19271
ATL1	5.66062	5.66062	5.55917	5.66062	5.39578	5.27944	6.09819	6.36547	5.78431
ATL2	9.50798	9.63585	9.67849	9.11142	8.98768	9.24471	9.5711	8.97523	9.75583
ATL3	6.11786	6.01443	6.22527	6.3268	6.35242	6.52145	6.26829	6.26277	6.26829
ATM	7.82533	8.21562	8.31365	8.08469	8.21562	8.19533	8.22599	8.62556	8.40175
ATMIN	9.26032	9.33903	8.8678	7.85763	7.9251	8.04712	8.30599	7.33562	8.30613
ATN1	6.21494	6.23244	6.02884	6.29728	6.52703	6.46534	6.23244	6.17854	6.23244
ATOH1	4.00609	4.04541	4.04541	4.22122	4.04295	4.02492	4.0461	4.12519	4.04541
ATOH7	5.08823	4.84489	4.71051	4.49137	4.71051	4.6813	4.71051	4.71051	4.62214
ATOH8	3.83883	3.88693	3.84274	3.84274	3.84274	3.84274	3.84274	3.84274	3.84274
ATOX1	5.37646	5.37646	5.3251	5.46664	5.42834	5.38195	5.37081	5.37646	5.37646
ATP10A	4.45638	4.45638	4.45638	4.19411	4.18977	4.16181	5.17633	4.91602	5.28682
ATP10B	3.96049	3.97248	3.97514	3.8102	3.74772	3.8102	3.75436	3.81843	3.70074
ATP10D	5.04157	4.94402	5.30897	5.72662	5.72662	5.72662	7.26972	6.88456	6.68025
ATP11A	6.86182	6.82305	7.03732	7.68282	8.06677	7.99726	5.79492	6.23688	6.01999
ATP11B	7.86925	7.80488	8.34392	8.7043	8.87802	8.7043	9.155	9.07934	9.50271
ATP11C	9.39263	9.50816	9.50816	8.87965	9.77728	9.49203	9.78479	9.50816	9.67552
ATP12A	4.1619	4.15887	4.30012	4.15887	4.15887	4.03687	4.11858	4.15887	4.11586
ATP13A1	6.86101	6.8574	6.74114	6.5116	6.56449	6.60499	6.77798	6.56118	6.70592
ATP13A2	7.19571	6.56847	6.74509	5.81214	6.2989	6.25884	6.25797	5.78999	6.17985
ATP13A3	10.2505	10.5242	10.5979	8.75599	9.73149	9.73149	9.32062	9.03086	9.17199
ATP13A4	3.94948	4.00085	4.04892	4.07307	4.0679	3.93798	4.25567	4.39368	4.21938
ATP13A5	3.84359	3.81197	3.77202	3.84359	3.84359	3.84359	3.84359	3.85713	3.84359
ATP1A1	11.7196	11.5394	11.3371	10.653	10.7503	10.7512	10.1821	10.1835	10.058
ATP1A2	5.9473	5.83998	6.33839	4.36055	4.20686	4.11146	4.17858	4.42132	4.14878
ATP1A3	6.97843	6.85834	7.03144	5.32577	5.13337	5.22799	5.56886	5.56886	5.53634
ATP1A4	3.85013	3.85013	3.85013	3.85013	3.85013	3.80301	3.85013	3.88753	3.85013
ATP1B1	8.13833	7.78038	8.00747	7.21576	7.06342	7.44975	7.44975	7.44975	7.18906
ATP1B2	6.39806	6.39806	7.65261	6.28252	7.3834	7.33762	5.21201	5.23665	4.69559
ATP1B3	10.4611	10.2304	10.3312	10.2422	10.1242	10.1808	9.697	9.40362	9.83517
ATP1B4	3.54572	3.59684	3.40684	3.61167	3.54572	3.54572	3.44355	3.54572	3.54572
ATP2A1	4.41114	4.41114	4.41114	4.41114	4.41114	4.41114	4.47501	4.53492	4.41114
ATP2A2	11.9322	11.7577	11.7679	10.7536	10.7167	10.8215	10.5735	10.2512	10.7763
ATP2A3	5.63891	5.62458	5.60936	6.09613	6.09565	6.2048	9.40362	8.66991	9.25852
ATP2B1	8.61858	8.91235	8.709	8.64329	8.5137	8.64861	10.3874	9.17103	10.3222
ATP2B2	4.30388	4.30388	4.30388	4.30388	4.30388	4.28441	4.30388	4.31687	4.29063
ATP2B3	4.32122	4.32122	4.32122	4.32954	4.32122	4.32122	4.32122	4.41377	4.32122
ATP2B4	6.87789	6.78632	6.75063	9.20299	9.71002	9.5946	10.3493	10.0395	9.95809
ATP2C1	8.10994	8.14013	7.97613	8.06499	8.13498	8.2979	9.69673	9.28966	10.094
ATP2C2	3.93059	3.93059	3.98692	3.93059	3.93059	3.93059	3.93059	4.03219	3.81751
ATP4A	4.55371	4.55371	4.55371	4.57136	4.55371	4.54381	4.46424	4.55371	4.55371
ATP4B	4.7508	4.69619	4.72605	4.71705	4.72605	4.72013	4.72605	4.88096	4.72605
ATP5A1	10.7128	10.6819	10.6523	10.0802	10.0749	10.0798	9.94741	8.90569	10.0494
ATP5B	15.636	15.5531	15.3635	14.9038	14.6052	14.8776	14.5852	14.2321	14.8542
ATP5C1	11.858	11.8752	11.7676	11.6904	11.528	11.5396	11.6348	10.787	11.6904
ATP5D	7.42325	7.16257	7.15033	6.83484	6.48129	6.92144	6.72544	5.84213	6.9983
ATP5E	8.71965	8.5265	8.42718	8.5265	8.5265	8.5265	8.56078	7.9718	8.87965
ATP5F1	8.38665	8.49395	8.25094	8.02408	7.70669	7.93363	7.97502	7.66392	8.00904
ATP5G1	7.17657	7.25964	7.11571	6.34184	5.96572	6.30237	6.48976	6.48689	6.78981
ATP5G2	6.80596	6.75356	6.85595	6.75356	6.71583	6.68135	6.79591	6.46642	7.0591
ATP5G3	9.53849	9.56181	9.33831	8.84952	8.58802	8.84944	8.64355	8.27104	8.80947
ATP5H	13.1023	13.1761	13.1168	11.8121	11.4227	11.5905	11.6176	11.3695	11.8336
ATP5I	11.0165	11.1871	10.7689	10.319	10.319	10.2512	9.40049	8.96166	10.059
ATP5J	8.57466	8.70899	8.60271	8.4741	8.46031	8.44698	8.40284	8.46788	8.44612
ATP5J2	6.88788	6.95549	6.93688	6.55156	6.50302	6.4715	6.07392	6.55156	6.28149
ATP5L	8.75588	8.7461	8.71412	8.48574	8.39563	8.38059	8.94545	9.83534	8.93606
ATP5L2	8.21239	8.28888	8.04971	8.28295	8.28295	8.28295	8.54678	7.77863	8.94024
ATP5O	8.29457	8.30818	8.10431	7.87448	7.7318	7.87448	7.76141	7.09391	7.83808
ATP5S	7.57356	7.66486	7.38656	7.21593	7.25272	7.29863	7.40184	6.83185	7.51592
ATP5SL	9.00891	8.693	8.59944	8.13726	8.06791	8.13726	7.32861	7.10281	7.48208
ATP6AP1	8.93485	8.70083	8.63694	9.22935	9.45666	9.664	9.04008	7.96317	9.1184
ATP6AP1L	4.46364	4.4783	4.68248	4.90428	4.80385	4.73671	4.77812	5.08188	4.73671
ATP6AP2	9.40719	9.41416	9.35834	9.6539	9.40719	9.61989	9.37313	8.94708	9.40719
ATP6V0A1	9.37105	9.17093	9.28897	10.2483	10.7779	10.7115	8.93773	8.33067	9.05771
ATP6V0A2	8.92591	9.10044	9.02167	9.05136	9.1052	9.15387	10.4236	9.42938	10.1003
ATP6V0A4	4.41114	4.41378	4.41114	4.41114	4.40879	4.37894	4.41114	4.51052	4.41114
ATP6V0B	10.8672	10.9508	10.5704	10.3483	10.4805	10.5704	10.2896	10.7149	10.584
ATP6V0C	6.91972	6.68231	6.53186	6.37534	6.39065	6.32324	6.86229	6.72582	7.06033
ATP6V0D1	7.36989	7.22653	7.16053	7.1244	7.45998	7.34783	7.22539	6.7467	7.14128
ATP6V0D2	3.72061	3.78984	3.69782	3.80211	3.80211	3.80211	3.82085	3.84876	3.80211
ATP6V0E1	13.1169	13.0039	12.5527	13.1289	13.5643	13.1876	12.7854	13.0183	12.3989
ATP6V0E2	4.84797	4.84797	4.84797	4.84797	4.84797	4.84424	4.88048	4.89997	4.84797
ATP6V1A	7.313	7.30973	7.25192	6.79977	6.97039	7.0061	7.0061	6.80989	6.89419
ATP6V1B1	4.04038	4.04038	4.04038	4.04038	4.04038	4.04038	4.04038	4.14271	4.03902
ATP6V1B2	9.17667	9.30104	9.11303	8.49635	8.4249	8.47912	8.51378	7.96879	8.41011
ATP6V1C1	10.8183	11.0465	10.8831	9.54265	9.82273	9.82273	9.28284	8.4982	8.95876
ATP6V1C2	4.18199	4.10944	4.10944	4.10502	4.27431	4.10944	4.10854	4.10944	3.93954
ATP6V1D	7.55247	7.53208	7.17171	6.84696	6.95126	7.03925	6.91483	6.4383	6.52409
ATP6V1E1	8.4676	8.34506	8.4575	8.01331	8.01331	8.01331	7.62578	7.87842	7.59237
ATP6V1E2	5.06603	4.78418	4.90552	4.63164	4.527	4.50368	4.8299	4.894	4.78418
ATP6V1F	11.247	11.154	11.2192	12.0212	11.9424	12.0294	11.8777	11.5924	11.9563
ATP6V1G1	9.9722	10.0238	9.62897	8.89147	9.09553	9.21217	9.22593	7.85081	9.42107
ATP6V1G2	5.26576	5.26576	5.30978	5.23521	5.23398	5.25481	5.27719	5.41164	5.15203
ATP6V1G3	3.87034	3.72354	3.62306	3.67965	3.76478	3.72354	3.56406	3.72354	3.62868
ATP6V1H	6.90486	6.93916	6.90308	6.85068	6.84345	6.90308	6.90308	6.56223	6.98865
ATP7A	4.81888	5.10204	5.22029	7.1562	7.23438	7.48012	7.46525	6.92577	7.06007
ATP7B	6.15687	5.89119	6.16876	6.52642	6.43031	6.55475	5.96555	6.02916	6.06832
ATP8A1	5.93754	6.12857	6.40012	6.16343	6.70924	6.70924	8.26303	8.78958	8.34107
ATP8A2	4.65824	4.61125	4.80919	4.05294	4.10671	3.95545	3.94832	4.05604	3.80427
ATP8B1	5.58715	5.61141	5.61141	7.83111	8.44553	8.49879	4.42453	4.46854	4.21943
ATP8B2	7.91062	7.68259	7.72901	8.1605	8.38985	8.35627	8.41616	8.07102	8.1897
ATP8B3	4.51101	4.41396	4.52354	4.52354	4.52354	4.52354	4.58316	4.65541	4.52354
ATP8B4	4.07476	4.15209	4.12589	5.33293	4.87101	5.15593	11.3937	9.67436	11.9254
ATP9A	5.79687	5.67174	5.51566	6.09437	6.24745	6.37383	6.58656	6.09437	6.09437
ATP9B	6.32364	6.41208	6.46352	6.54715	6.68937	6.68972	7.05739	6.84033	7.10917
ATPAF1-AS1	4.69336	4.72474	4.88037	4.95807	5.13316	4.88037	4.88037	5.23962	4.79299
ATPAF1	8.11446	8.17506	8.11699	7.76302	7.75094	7.75094	7.07683	7.138	6.98195
ATPAF2	6.49244	6.47	6.44271	6.34493	6.39542	6.28979	6.9067	6.89809	7.11613
ATPBD4	8.45218	8.49203	8.54784	6.41099	6.14449	6.31178	6.30906	5.8445	6.60236
ATPIF1	9.27434	9.57286	9.34158	8.5728	8.85982	8.75155	8.84193	9.28508	8.92462
ATR	6.24153	6.48845	6.48845	6.31025	6.47121	6.48845	6.8345	6.49528	6.98753
ATRN	8.09474	7.90671	8.21893	8.37609	8.62525	8.66375	8.20015	8.21893	8.06123
ATRNL1	5.79957	5.75661	6.21699	5.20897	5.01624	5.16552	4.34921	4.39867	4.42546
ATRX	8.88972	10.1497	10.1497	10.1497	10.4701	10.44	9.75752	10.1605	10.2474
ATXN1	4.50311	4.64141	4.73437	5.78842	6.23081	6.02237	7.57777	7.20824	7.21993
ATXN10	9.03895	8.89353	8.84789	8.84789	8.7366	8.7942	8.76051	8.84789	8.84789
ATXN1L	7.932	7.86833	7.90273	7.6003	7.91778	7.92659	7.91778	7.73281	8.3417
ATXN2	8.38354	8.23607	8.58562	8.50873	8.58562	8.62165	9.10405	8.71974	8.58562
ATXN2L	10.1364	9.69151	9.9227	9.15405	9.2205	9.38316	9.91098	9.22232	9.98017
ATXN3	6.58576	6.68922	6.68922	6.61319	6.68922	6.68922	6.97572	5.91912	7.03729
ATXN3L	3.1512	3.17858	3.16082	3.16082	3.16082	3.16082	3.16082	3.16082	3.16082
ATXN7	6.5042	6.86289	6.38028	7.07528	7.02426	7.12412	8.65614	8.29133	9.31034
ATXN7L1	6.8301	7.14156	6.86367	6.15794	6.31593	6.36543	6.68504	6.6699	6.6699
ATXN7L2	5.21941	5.21941	5.11852	5.12359	5.21941	5.21941	5.29163	5.32503	5.21941
ATXN7L3	8.30321	8.12992	7.99961	7.41909	7.68612	7.84301	7.3056	7.48842	7.28944
ATXN7L3B	10.9382	10.8824	10.6203	10.666	10.6465	10.8741	11.5483	11.2263	11.4164
AUH	8.0793	8.2459	8.31985	8.0793	7.97371	8.0793	8.02747	8.0793	7.96977
AUP1	8.44601	8.4486	8.15613	8.66364	8.66364	8.69838	8.99828	9.0257	9.19364
AURKA	9.00664	8.9919	8.89169	7.46743	7.11247	7.46743	6.72291	7.14441	6.88572
AURKAIP1	5.16596	5.20909	5.09118	5.03862	4.88777	5.03862	4.99207	5.03862	5.0265
AURKB	12.644	12.7379	12.8258	10.8384	9.83917	10.5939	6.45762	6.95582	7.63943
AURKC	5.90327	5.69028	5.86302	5.63787	5.62909	5.62909	5.37291	5.27533	5.54957
AUTS2	7.67493	7.94628	7.63713	7.19625	7.29975	7.21648	6.63934	6.81796	6.64004
AVEN	6.80535	6.79086	6.89301	6.11426	5.95187	6.04152	6.14597	5.75744	6.19808
AVIL	4.51914	4.50887	4.35827	4.80503	4.80503	4.80503	5.71034	5.51389	4.80503
AVL9	8.23486	8.14936	8.28565	7.39425	7.61745	7.73248	7.84135	7.52675	7.82785
AVP	4.50212	4.46287	4.5411	4.47634	4.45613	4.39417	4.535	4.23995	4.47634
AVPI1	3.83857	3.44196	3.72057	3.37406	3.21107	3.23046	3.41018	3.41832	3.39275
AVPR1A	3.92449	3.92449	3.92449	3.92934	3.82442	3.88915	4.53568	4.20204	3.92397
AVPR1B	3.67629	3.70998	3.59515	3.79912	3.73844	3.79663	3.69293	3.93671	3.74157
AVPR2	5.99149	5.87095	5.78553	5.99149	6.08431	5.99149	5.99149	6.11133	5.99149
AWAT1	3.9612	3.9612	3.79202	3.9612	4.09084	3.91982	3.9612	3.97816	3.86285
AWAT2	3.66988	3.67454	3.67454	3.67454	3.67454	3.67454	3.67454	3.67454	3.67454
AXDND1	3.94337	3.9333	3.93351	3.94337	3.94337	3.94337	3.94337	4.13705	3.94337
AXIN1	6.03409	5.93447	6.0559	5.71233	5.6699	5.56247	6.1249	5.89903	5.89903
AXIN2	6.21489	6.53451	6.29517	5.29089	5.29089	5.2418	4.7097	4.9964	4.48983
AXL	8.09492	7.27464	7.6709	6.34412	6.26848	6.34412	5.62279	5.97112	6.07453
AZGP1	5.0401	5.0401	5.0401	5.04451	5.0401	5.0401	5.12759	5.18686	4.8944
AZI1	6.25046	6.34144	6.34607	6.24745	6.24745	6.24745	6.22407	6.24745	6.19959
AZI2	6.24495	6.33248	6.24261	6.37976	6.24495	6.25629	6.01037	6.11593	6.24495
AZIN1	9.97586	9.88174	9.42571	8.27478	8.28684	8.45137	9.22746	9.40573	9.29784
AZU1	3.90785	3.78221	3.90518	3.99605	3.99605	3.99605	4.00809	4.1307	4.04439
B2M	8.94945	9.37849	9.38775	11.8142	11.8826	11.8142	14.4899	12.926	14.2471
B3GALNT1	5.75456	5.76279	5.6917	5.76503	5.76279	5.76279	5.76279	5.87756	5.76279
B3GALNT2	7.2031	7.27819	7.22117	6.8967	6.80084	6.8967	6.64708	6.38659	6.58383
B3GALT1	9.64536	10.5422	9.83293	5.56181	5.2368	5.06461	5.03088	5.01385	4.62397
B3GALT2	3.33525	3.33525	3.33525	3.48563	3.33525	3.33525	3.44057	3.33525	3.33525
B3GALT4	4.67683	4.68486	4.65795	4.44456	4.63398	4.7282	4.65795	4.51006	4.71807
B3GALT5	5.02248	5.73532	5.38037	4.36423	4.21112	4.32108	4.06199	4.30241	3.91574
B3GALT6	5.44684	5.39738	5.32894	5.30366	5.35148	5.30416	5.2436	5.03082	5.12411
B3GALTL	5.14996	4.96091	5.14996	5.38282	5.17024	5.48768	5.12551	4.93315	5.14996
B3GAT1	4.46245	4.53153	4.47934	4.00471	4.00942	3.9293	3.97657	4.00459	3.78074
B3GAT2	4.61349	4.40845	4.66774	4.17551	4.22356	4.22356	4.09757	4.21495	4.16405
B3GAT3	5.52829	5.43546	5.52829	5.45619	5.52829	5.52829	5.5904	5.52829	5.87933
B3GNT1	6.45574	6.32463	6.42932	6.48005	6.40365	6.56931	5.5096	5.58242	5.43997
B3GNT2	9.43555	9.28529	10.0676	10.3287	10.4421	10.3376	11.0848	10.6671	10.7396
B3GNT3	4.35338	4.28364	4.30026	4.44806	4.33962	4.30386	4.37798	4.98205	4.33887
B3GNT4	3.97752	3.97005	3.92792	3.92792	3.92792	3.86453	3.92792	4.05628	3.89053
B3GNT5	4.65862	4.65862	4.65862	4.48492	4.58532	4.41408	5.05774	5.24675	5.70777
B3GNT6	3.4525	3.41387	3.4525	3.4525	3.4214	3.4525	3.4525	3.61788	3.4525
B3GNT7	4.52801	4.80509	4.99572	4.28859	4.07674	4.04215	4.28859	4.26999	4.28859
B3GNT8	5.50359	5.56364	5.21139	5.62827	5.66599	5.56525	5.78077	5.60365	5.49899
B3GNT9	4.75927	4.63987	4.85594	4.62535	4.67557	4.7055	4.63444	4.51551	4.51279
B3GNTL1	5.14335	5.02405	5.3267	4.98973	4.91375	4.94052	5.89536	5.24015	5.80519
B4GALNT1	4.30347	4.30347	4.27027	4.32078	4.30285	4.30347	4.30347	4.42273	4.30347
B4GALNT2	4.23215	4.23128	4.23215	4.32037	4.2725	4.23215	4.23215	4.38324	4.16273
B4GALNT3	5.28392	5.03271	5.41216	4.67833	4.66069	4.5321	4.46794	4.63149	4.43275
B4GALNT4	5.78474	5.81144	5.94507	5.19053	5.21224	5.20841	4.87322	5.04528	4.86101
B4GALT1	6.5657	6.48294	6.62688	7.86481	8.24468	8.22079	7.46137	7.7008	7.61666
B4GALT2	7.19807	7.19646	7.08226	6.61755	6.52696	6.61755	6.03434	6.3601	6.141
B4GALT3	6.49674	6.42577	6.48719	6.49674	6.49674	6.57985	6.47387	6.78335	6.49674
B4GALT4	6.03446	5.98676	6.52603	5.66461	5.57286	5.57309	5.74801	5.74084	5.74801
B4GALT5	9.96579	9.70352	9.79019	9.40335	9.58182	9.46824	8.02525	8.55966	8.01716
B4GALT6	7.50448	7.76639	7.7815	7.24556	7.36829	7.37626	9.48672	9.35785	9.14193
B4GALT7	5.23525	5.3928	5.23525	5.23525	5.23525	5.23525	5.23525	5.04954	5.23525
B9D1	5.10054	5.132	5.16182	4.91115	4.91115	4.91115	4.78294	4.89772	4.69557
B9D2	5.10378	5.15293	4.98241	5.19236	5.18241	5.21382	5.42341	5.5078	5.45533
BAALC	5.26784	5.27752	5.5561	6.59936	6.5909	6.56006	8.02705	6.88477	8.28789
BAAT	3.88143	3.9721	3.8628	3.88143	3.69862	3.87602	4.24106	3.88143	3.88143
BABAM1	10.9845	10.873	10.6215	10.1534	9.98304	10.1651	9.45843	10.2262	9.7185
BACE1	6.24007	6.20911	6.28867	7.39423	7.29079	7.34878	6.64694	6.64411	6.64694
BACE2	4.88825	4.77693	4.89408	5.11958	5.55425	5.19924	4.53763	4.57864	4.67684
BACH2	4.80416	4.60231	4.91152	4.53088	4.70406	4.56745	6.76078	6.69616	6.79416
BAD	5.51468	5.5403	5.44732	5.65696	5.61129	5.56846	5.56427	5.57403	5.5621
BAG1	6.542	6.72915	6.53584	6.46371	6.10422	6.38955	6.98734	6.52269	7.04715
BAG2	6.62436	6.56665	6.87128	5.80846	5.3781	5.45338	6.31015	6.37057	6.32879
BAG3	4.86949	4.62726	4.86949	4.93257	5.00561	4.95655	4.72845	4.86949	4.87472
BAG4	8.13296	8.21402	8.29509	7.1316	6.87533	7.11469	7.63768	7.71361	7.63768
BAG5	7.17289	7.17297	7.0972	6.80394	6.78987	6.98585	7.10446	7.02581	7.08115
BAG6	10.0666	9.80595	9.93135	9.80507	9.80507	9.87812	9.56948	9.28669	9.67131
BAGE3	6.88551	7.19477	7.16316	7.74832	7.79453	7.73473	8.2314	7.73473	8.47241
BAHCC1	4.85137	4.94115	4.91087	5.08881	5.09811	5.08881	5.31522	5.28871	5.29783
BAHD1	6.77121	6.81298	6.83605	6.06216	6.32925	6.42167	6.63966	6.44656	6.58029
BAI1	5.13857	5.1779	5.13857	5.13857	5.13857	5.13857	5.13857	5.13857	5.13857
BAI2	4.91233	4.95832	4.92622	4.82495	4.82495	4.82495	4.78919	4.82227	4.75331
BAI3	3.74091	3.74091	3.76895	3.74091	3.74091	3.69819	3.74091	3.89426	3.74091
BAIAP2	5.71847	5.67595	5.71847	6.33786	6.2093	6.15499	5.29008	5.1594	5.17125
BAIAP2L1	7.84499	7.34899	7.86458	4.99727	4.81126	4.99727	4.26693	4.69536	4.40527
BAIAP2L2	4.84491	4.84491	4.84491	4.84491	4.84491	4.84491	4.84491	4.84491	4.84491
BAIAP3	4.53196	4.51034	4.53196	4.58601	4.53196	4.53196	4.53196	4.53196	4.46453
BAK1	5.29704	5.29704	5.29704	5.27694	5.21342	5.29704	5.35457	5.2949	5.57727
BAMBI	6.39223	6.39223	6.2503	8.54437	7.09204	7.653	5.1978	5.75297	5.60315
BANF1	7.23339	7.3196	7.2601	6.85106	6.66911	6.79832	6.66423	6.64318	6.85106
BANF2	3.7043	3.74201	3.64373	3.75434	3.74201	3.74201	3.74201	3.87595	3.71235
BANK1	4.53812	4.31126	4.46914	4.43729	4.56807	4.54167	5.50711	6.16688	6.0574
BANP	6.21598	6.15348	6.34033	6.34033	6.34033	6.34033	6.71472	6.49823	6.60522
BAP1	7.77737	7.64611	7.64764	7.44438	7.58664	7.58664	7.4121	7.36121	7.58664
BARD1	8.39276	8.53526	8.20053	7.75278	7.61419	7.64015	7.82508	7.05183	7.79021
BARHL1	4.13398	4.13398	4.09302	4.13398	4.21933	4.10761	4.13867	3.97345	4.13644
BARHL2	4.14519	4.14519	4.14519	4.14519	4.16328	4.03012	4.19852	4.31184	4.14519
BARX1	3.69015	3.67929	3.67929	3.67929	3.67929	3.67929	3.62017	3.72008	3.54635
BARX2	3.86738	3.82348	3.82348	3.82348	3.82348	3.80494	3.91434	3.82348	3.72709
BASP1	9.14959	8.84299	8.85032	8.34828	8.42611	8.35614	8.24637	8.26612	8.39963
BATF	4.97829	4.80575	4.75324	5.00031	4.92648	4.86004	5.99362	5.48327	5.3455
BATF2	4.41334	4.47257	4.41334	4.53168	4.41334	4.40165	4.17801	4.41334	4.09858
BATF3	5.36478	5.40574	5.36716	5.36478	5.25236	5.36161	5.36478	5.4249	5.11838
BAX	7.90939	7.79013	7.79013	8.08583	7.85432	8.20319	7.14774	6.65933	6.92649
BAZ1A	8.02795	8.26685	8.13248	9.00437	9.00437	9.00437	10.2668	10.4834	10.4224
BAZ1B	9.17078	9.25525	9.22472	8.94052	8.69217	8.94839	9.01469	8.87666	9.01469
BAZ2A	9.25797	9.00637	9.08378	9.34034	9.32273	9.49431	9.8004	8.70181	10.3806
BAZ2B	7.93068	9.0352	8.4826	9.23554	9.81979	9.66156	9.23554	9.38992	9.35777
BBC3	4.65076	4.65771	4.77014	4.65076	4.69359	4.65076	4.64362	4.53902	4.6244
BBIP1	6.81727	6.95397	6.97403	6.97403	7.27543	7.13697	6.81282	7.30243	6.7607
BBOX1	3.67599	3.66611	3.66611	3.66611	3.66611	3.66611	3.66611	3.66774	3.66316
BBS1	6.51494	6.52436	6.52436	6.55119	6.67376	6.64639	6.48908	6.52436	6.43979
BBS10	7.92171	8.24144	7.93839	7.63444	8.32193	8.04474	7.92171	6.4109	6.99363
BBS12	4.41431	4.41431	4.49946	4.4197	4.47739	4.32	4.30374	4.57876	4.17968
BBS2	6.58489	6.29529	7.00995	7.12238	7.42299	7.12289	7.36958	6.97379	7.08105
BBS4	8.33284	8.61969	8.54481	6.74752	6.74083	6.74752	5.68404	5.58895	5.86752
BBS5	4.21244	4.20764	4.3973	4.60095	4.74316	4.52619	4.47552	4.47552	4.47552
BBS7	7.35902	7.3373	7.50918	7.43595	7.22476	7.25566	6.66941	6.73675	6.37378
BBS9	6.21026	6.1028	6.31444	7.1325	7.06008	7.19273	6.96516	6.82099	6.82099
BBX	8.07182	8.17376	8.44579	8.89556	8.89556	9.02726	9.32239	9.25938	9.24786
BCAM	5.67528	5.49902	5.88344	5.49902	5.67937	5.54102	5.00136	5.10827	4.8132
BCAN	4.06798	4.09117	4.0629	4.06798	4.06798	4.06798	4.06798	4.13829	4.06798
BCAP29	6.4543	6.76044	6.6609	8.10731	8.63889	8.56347	6.47619	6.74786	6.80766
BCAP31	9.30271	9.48341	9.3787	9.20496	9.18281	9.25849	8.73677	8.09002	8.99876
BCAR1	4.98719	4.89648	4.89648	4.91297	5.0389	4.89648	4.55814	4.66721	4.42052
BCAR3	5.30824	5.19032	5.30824	5.82235	5.67931	5.72631	5.04518	5.22994	5.07407
BCAS1	4.21982	4.21982	4.17134	4.23378	4.21982	4.21982	4.21982	4.36886	4.21454
BCAS2	12.0416	12.5387	11.9276	10.8838	10.7782	10.7116	11.7749	11.7802	12.715
BCAS3	8.00305	7.85363	8.26368	8.90546	9.31278	9.39011	9.05216	8.5974	8.87919
BCAS4	5.55758	5.55758	5.55758	5.4863	5.55758	5.55758	5.70272	5.41085	5.56541
BCAT1	10.0514	10.0728	10.0075	8.24713	8.29267	8.35263	8.27118	8.41731	8.05586
BCAT2	5.24677	5.13262	5.23289	5.10787	5.10787	5.11487	4.95773	4.84716	4.8861
BCCIP	10.4278	10.689	10.3096	8.90349	8.16453	8.55897	9.01012	9.23509	9.30209
BCDIN3D	4.93595	4.93595	4.94489	4.6957	4.83218	4.84271	4.94009	4.97106	4.98337
BCHE	5.5641	5.47917	5.80496	6.56595	5.96705	6.51172	4.51226	4.89873	4.47731
BCKDHA	6.7246	6.84203	7.07315	7.52968	7.14668	7.44445	7.09151	6.71814	7.14384
BCKDHB	8.22222	8.17464	8.54057	7.12505	7.02358	7.24541	7.76691	7.33359	8.01324
BCKDK	5.95247	5.89352	6.06693	5.90027	5.89352	5.97572	5.65259	5.4619	5.59463
BCL10	7.24645	7.17565	6.8345	7.28826	7.24645	7.30505	7.24645	7.24645	7.38949
BCL11A	6.93275	6.93275	6.93275	4.9786	5.32806	5.17244	9.98032	9.42622	9.2653
BCL11B	4.52809	4.50104	4.50799	4.434	4.31282	4.24997	4.49855	4.8751	4.47344
BCL2	5.13754	5.01567	5.11871	5.84425	5.98548	5.98548	7.72079	7.82665	7.74701
BCL2A1	4.052	3.93145	3.50498	3.91368	4.07618	4.03597	6.75961	4.96069	6.29278
BCL2L1	6.10985	5.93745	5.8425	5.88287	5.76827	5.88287	5.87301	5.98414	5.88287
BCL2L10	4.72906	4.81296	4.7763	4.95367	4.82633	4.66591	5.7903	5.53494	5.17506
BCL2L11	5.86537	5.86649	5.66372	5.99576	6.51966	6.24687	5.83514	5.77925	5.27733
BCL2L12	7.91824	7.71605	7.54249	6.03674	5.78255	5.98213	5.21259	4.9501	5.29694
BCL2L13	6.65526	6.6483	6.76445	6.59405	6.45328	6.50043	6.67517	6.33299	6.70858
BCL2L14	4.12488	4.12488	4.12488	4.12488	4.12488	4.12488	4.12488	4.12488	4.12488
BCL2L15	4.15944	4.15944	4.15944	4.15944	4.15944	4.15944	4.32199	4.27309	4.11282
BCL2L2	5.41567	5.41567	5.4318	5.51154	5.33352	5.41567	5.38691	5.2335	5.41567
BCL3	4.13303	4.16195	4.16936	4.3454	4.26149	4.34059	4.95148	4.70161	5.17953
BCL6	4.79588	4.63031	4.98242	5.27965	5.06664	5.18204	6.20751	5.51771	6.68117
BCL6B	5.43052	5.44922	5.68183	9.5622	10.1497	10.5076	6.33235	5.84902	6.33235
BCL7A	7.555	7.555	7.555	7.29078	7.39167	7.31129	8.68741	7.83908	8.58213
BCL7B	6.48862	6.48862	6.20898	6.44717	6.39804	6.48862	6.8975	6.78373	7.16099
BCL7C	5.99588	5.8484	5.99588	6.19547	6.02158	6.20554	5.9122	5.59252	5.90655
BCL9	10.3269	10.2912	10.1785	8.7822	8.62468	8.7822	8.05488	7.89048	7.58344
BCL9L	6.80892	6.64663	6.6995	6.26494	6.13055	6.26685	6.12832	6.2441	6.08855
BCLAF1	11.2076	11.9988	11.2076	10.5383	10.2941	10.4925	11.4908	11.4399	12.4149
BCMO1	3.85674	3.76289	3.76289	3.73191	3.76289	3.76289	3.76289	4.02873	3.76148
BCO2	4.06981	4.22742	4.33029	4.60244	4.33029	4.33029	4.50809	4.5446	4.42457
BCOR	9.65148	9.35229	8.68712	8.09613	8.39071	8.35609	9.18147	8.51371	8.93533
BCORL1	5.12329	4.73095	5.11653	6.52363	6.4421	6.85449	6.42078	6.19334	6.19334
BCR	7.21485	7.05475	7.05475	6.56724	6.64736	6.64364	8.18707	7.05475	8.14654
BCS1L	6.44175	6.40081	6.39648	6.3984	6.30647	6.35675	6.54858	6.48376	6.50053
BDH1	5.29751	5.27952	5.39597	4.66681	4.67495	4.51467	5.36374	5.21652	5.51597
BDH2	7.46972	7.61735	7.45614	7.45614	7.50803	7.52712	6.86357	6.19129	7.45614
BDKRB1	4.27574	4.27574	4.16618	4.27574	4.30225	4.27574	4.27574	4.30618	4.27574
BDKRB2	4.02005	4.02005	3.97677	4.05331	4.02005	4.02005	3.94519	4.12141	3.97798
BDNF	3.88746	3.91345	3.91172	3.80668	3.79742	3.67778	3.7849	3.82583	3.80668
BDP1	8.42879	9.13527	9.19503	8.67156	8.91179	8.78833	8.91179	9.01428	9.21818
BEAN1	4.84994	4.84994	4.77306	4.84994	4.86694	4.84994	4.92971	4.84994	4.83904
BECN1	7.99223	7.94101	7.86642	7.84505	7.88695	7.88695	7.88695	7.44373	7.97683
BEGAIN	3.89053	3.89053	3.89053	3.89053	3.89053	3.89053	3.81615	3.89053	3.89053
BEND2	3.55956	3.5176	3.5215	3.55956	3.55956	3.54812	3.6682	3.81851	3.55956
BEND3	8.17647	8.4269	7.79033	5.29185	4.90554	5.13974	5.35716	5.32044	5.41799
BEND4	5.2445	5.21608	5.28098	4.56383	4.81606	4.76538	5.4901	5.33072	5.54872
BEND5	5.91205	5.89298	5.81427	5.91205	5.91205	5.91205	6.15818	5.91205	5.95961
BEND6	4.18185	4.18185	4.29396	4.1076	4.07993	4.0173	4.18185	4.26228	4.18185
BEND7	5.58999	5.37887	5.94125	7.35538	7.65799	7.5797	5.43393	5.62345	5.82979
BEST1	3.98256	3.98256	3.92107	3.98023	3.94578	3.94609	4.26979	4.08658	4.1166
BEST2	4.60065	4.47552	4.56432	4.47552	4.47552	4.47552	4.47552	4.63371	4.46659
BEST3	3.52654	3.52654	3.52654	3.51988	3.52654	3.43153	3.52654	3.52898	3.62072
BEST4	3.83908	3.87631	3.83908	3.82124	3.83908	3.83195	3.83908	3.96171	3.83908
BET1	5.89625	5.89625	5.76891	6.14703	6.45866	6.32161	5.31029	5.23822	5.19731
BET1L	6.48288	6.48288	6.48288	6.37828	6.48607	6.48288	6.36214	6.64551	6.48288
BET3L	3.8651	3.8651	3.83678	3.8651	3.8651	3.8651	3.8651	3.90319	3.8651
BEX1	9.86221	9.99408	9.49614	9.4506	8.87494	9.05104	7.49745	7.78964	7.65221
BEX2	8.6481	8.68593	8.21812	7.4067	7.37909	7.41906	8.02826	7.58792	8.05413
BEX4	8.77742	8.77323	8.77742	9.20062	9.1705	9.11199	8.5058	7.82972	8.77742
BEX5	5.52825	5.52825	5.47406	5.2695	5.07668	5.14511	6.17584	6.36228	5.83639
BFAR	10.871	10.474	10.647	10.2257	10.1223	10.2257	9.88668	9.56252	9.9086
BFSP1	4.4981	4.4981	4.49097	4.57439	4.4981	4.4981	4.45277	4.4981	4.43468
BFSP2	3.97458	3.93482	3.91034	4.0293	3.98315	3.93218	3.97458	4.1823	3.97458
BGN	4.70777	4.64375	4.64671	9.81921	10.1137	10.8501	4.1274	4.27303	4.12193
BHLHA15	6.21323	6.27651	6.39092	6.18395	6.45866	6.1354	6.21323	6.21323	5.99252
BHLHA9	3.83338	3.82228	3.85201	3.83338	3.78828	3.83338	3.83338	3.84505	3.97454
BHLHB9	5.99201	6.07594	5.93649	5.87026	5.87026	5.87026	5.74975	5.87026	5.34778
BHLHE22	3.44389	3.44144	3.50499	3.50402	3.40216	3.31178	3.49617	3.65108	3.44389
BHLHE23	5.60505	5.67118	5.6876	6.03895	5.67118	5.67118	5.67118	5.85106	5.62603
BHLHE40	4.75244	4.5646	4.88959	5.8532	6.14302	6.11813	7.97149	6.6177	8.22852
BHLHE41	4.07362	3.88105	4.40731	3.72254	3.5491	3.51549	3.69066	3.72254	3.72607
BHMT	3.91715	4.01678	3.91715	3.91715	3.91715	3.8702	3.91715	3.91715	3.91715
BHMT2	4.34424	4.29048	4.34424	4.41971	4.34424	4.34424	4.34424	4.48361	4.34424
BICC1	4.26697	4.38631	4.62091	4.62091	4.57247	4.62091	5.24162	5.51215	4.78317
BICD1	7.15671	7.33585	7.45499	8.89633	8.95013	8.95829	7.09907	6.77834	6.91009
BICD2	7.37666	7.36983	7.37905	7.1199	7.38774	7.50018	7.87772	6.97214	7.80558
BID	8.70435	8.7352	8.56238	8.18689	7.79167	8.14582	8.37824	7.62068	8.77752
BIK	5.22383	5.22383	5.36226	5.26671	5.63195	5.22383	5.22383	4.74325	4.77003
BIN1	6.30996	6.34081	6.32036	7.52902	6.88977	7.12449	6.57601	6.35214	6.47118
BIN2	4.26112	4.19331	4.30983	4.32451	4.1472	3.98055	10.2653	9.12864	10.1476
BIN3	6.49267	6.49267	6.38386	6.49267	6.49267	6.49267	6.71444	6.21752	6.8728
BIRC2	9.52757	9.66868	9.72142	10.6652	10.7506	10.6987	11.9191	11.2291	11.4275
BIRC3	4.19754	4.24121	4.30221	4.27527	4.50117	4.52009	6.40868	5.84867	5.89248
BIRC5	8.50014	8.45603	7.93474	7.14819	6.95548	7.14323	6.20301	6.52566	6.34464
BIRC6	8.9256	9.4123	9.28362	9.64511	9.92942	9.81896	10.1349	9.78341	9.82271
BIRC7	5.0538	5.13023	5.15039	5.30351	5.20512	5.16599	5.16599	5.39927	5.12086
BIRC8	3.20777	3.26403	3.15699	3.38218	3.26221	3.24505	3.08766	3.48622	3.56156
BIVM	6.46697	6.46875	6.55842	7.69671	7.69671	7.7933	8.93389	7.95458	8.72064
BLACE	4.90886	4.83398	4.69199	5.02594	5.02594	5.02594	5.2536	5.16388	5.12251
BLCAP	5.74845	5.74845	5.72887	6.00476	5.87554	6.02137	5.60497	5.60263	5.44454
BLID	3.87872	3.72121	3.86643	4.1401	3.90239	3.90239	3.85732	4.13031	3.93942
BLK	3.72403	3.63175	3.73915	3.73871	3.72541	3.69264	3.82263	4.24358	3.87695
BLM	9.86688	10.3589	10.1113	8.26093	7.94552	8.20434	8.22926	8.40534	8.38851
BLMH	9.15948	8.99273	9.03161	9.21075	9.06888	9.46586	8.80011	9.04975	8.7564
BLNK	4.16468	4.27968	4.23301	4.32607	4.42427	4.25829	5.31302	5.7447	5.09046
BLOC1S1	5.61743	5.62448	5.56154	5.38439	5.38439	5.38439	5.05534	5.29911	5.38439
BLOC1S2	6.47755	7.11553	6.58769	6.09164	5.6586	6.14448	6.24835	6.25656	6.2989
BLOC1S3	3.91054	3.87082	3.96066	3.97832	3.96723	3.84182	4.04388	3.956	3.80522
BLVRA	7.07526	6.78867	6.94463	6.09776	5.87357	5.75023	6.7072	6.27064	7.0039
BLVRB	8.54867	8.14269	8.74647	7.51594	7.4654	7.79394	7.49416	6.65937	8.40928
BLZF1	8.43995	9.09782	9.02825	9.11134	9.06442	9.11052	9.64583	9.67464	9.6028
BMF	6.29161	6.20411	6.26039	6.43788	6.83304	6.56475	6.29161	6.15491	6.01391
BMI1	6.40255	6.25533	6.18126	7.40116	7.52785	7.46316	9.60097	9.25598	9.29403
BMP1	5.13234	5.0924	5.18156	5.83797	5.82537	5.85537	5.5165	5.51134	5.51134
BMP10	3.27488	3.30276	3.19827	4.13039	3.685	4.30236	3.45188	3.39185	3.42366
BMP15	3.31258	3.2709	3.24125	3.52527	3.36156	3.36156	3.25136	3.50943	3.36156
BMP2	5.70759	5.66908	5.49641	4.88052	5.10234	5.10234	4.82393	4.74878	4.69149
BMP2K	6.97884	7.2811	7.29678	9.44407	9.21087	9.24108	9.56477	8.89642	9.53721
BMP3	4.22963	4.04874	4.16015	4.14034	4.13838	4.14034	4.14052	3.99866	4.14034
BMP4	5.29006	5.25257	5.29006	5.83074	5.29006	5.46043	5.04048	5.28776	4.95503
BMP5	3.86969	3.70018	3.54096	4.80118	4.78472	4.73307	3.55746	3.86969	3.51642
BMP6	5.67129	5.39968	5.50555	5.81892	5.67129	5.79008	5.67129	5.67129	5.67129
BMP7	4.63755	4.45429	4.92251	3.85082	3.86248	3.76806	3.80056	3.87213	3.82433
BMP8A	3.78347	3.78912	3.78347	3.78347	3.80059	3.78347	3.79736	3.78347	3.73256
BMP8B	3.78655	3.78655	3.80328	3.78655	3.78655	3.78655	3.78987	3.78655	3.78655
BMPER	4.71042	4.5167	4.25449	7.64656	9.46283	9.12566	4.47552	4.74696	4.57383
BMPR1A	11.549	11.8757	11.8976	9.69273	9.52957	9.52957	4.11724	4.25623	3.93634
BMPR1B	4.32986	4.34825	4.50562	4.27718	4.27718	4.22838	4.18703	4.27718	4.23007
BMPR2	8.67324	8.67005	9.47313	12.7182	13.0928	12.9942	9.92328	9.61425	9.91341
BMS1	10.7906	11.0336	10.6981	9.57349	9.59816	9.55307	9.74228	9.76261	9.97426
BMX	3.62777	3.72116	3.79496	3.79496	3.79496	3.79496	3.79496	3.86078	3.79496
BNC1	3.82342	3.86921	3.88724	4.25397	4.28627	4.70129	3.79079	3.79435	3.80783
BNC2	6.45635	6.92331	7.00386	5.03951	4.8503	4.96926	4.66362	4.59008	4.37273
BNIP1	6.22972	5.94565	6.10208	6.36414	6.36414	6.36414	6.96861	6.77751	7.49375
BNIP2	8.15781	8.07033	8.23924	8.89142	8.94431	8.97979	10.0527	9.3991	10.698
BNIP3	7.0891	6.92293	7.0891	8.23153	8.52462	8.37683	5.69213	6.97571	5.70127
BNIP3L	9.34161	9.28886	9.60655	10.6443	10.7369	10.6214	10.9041	11.0679	11.1042
BNIPL	5.37873	5.25954	5.57759	5.22548	5.22548	5.11895	5.03038	5.22548	4.7342
BOC	4.58957	4.58957	4.58957	4.75485	4.58957	4.6237	4.32286	4.49254	4.24043
BOD1	8.48722	8.67675	8.50793	7.59546	7.58611	7.59546	6.57263	7.4131	6.58002
BOD1L1	7.6918	8.38631	8.38048	8.32922	8.38048	8.38048	8.38048	8.62414	8.94371
BOK	6.26352	5.9197	6.06072	5.67459	5.65788	5.68563	5.25082	5.34451	5.21435
BOLA1	7.1897	7.05168	7.05168	7.05168	7.05168	7.04807	7.15691	7.04573	7.08059
BOLA2	11.5553	11.4534	11.4519	10.6356	10.6225	10.692	10.5343	9.36007	10.8258
BOLA3	7.12752	7.50272	6.97311	6.83958	6.38167	6.73086	6.70005	6.64067	6.66544
BOLL	3.96388	3.90378	3.95246	4.06961	3.96388	3.96388	3.96388	4.30891	3.96388
BOP1	8.17627	7.81129	7.75069	6.9496	6.47772	6.73015	7.00823	6.80123	7.02628
BORA	7.31511	7.46175	7.27303	6.29354	5.70662	6.05761	5.80283	6.29354	5.60575
BPGM	6.2456	6.31152	6.31152	6.27362	6.31152	6.25837	6.70034	6.33102	6.61343
BPHL	7.48776	7.11134	7.5186	6.93823	6.93823	6.95368	6.28187	6.20702	6.18027
BPI	3.84997	3.70913	3.78467	3.84997	3.84997	3.7933	4.04831	4.17095	3.86347
BPIFA1	4.19502	4.18439	4.17258	4.28222	4.22103	4.16492	4.20658	4.19502	4.1197
BPIFA2	3.65304	3.57993	3.60492	3.66328	3.66328	3.66328	3.66545	3.7215	3.66639
BPIFA3	3.89739	3.89739	3.80461	4.13458	3.89739	3.76163	3.89739	3.89739	3.89739
BPIFB1	4.09104	4.09104	4.09104	4.09104	4.12241	4.09104	4.09104	4.09104	4.09104
BPIFB2	3.9865	3.9865	3.9865	4.02443	3.9865	4.00882	3.9865	3.9865	3.9865
BPIFB3	4.77324	4.88585	4.80269	4.90169	4.85122	4.85122	4.85122	4.85122	4.85122
BPIFB4	3.93893	3.93893	3.8917	3.97869	3.93893	3.93893	3.93893	3.93893	3.93893
BPIFB6	3.84162	3.87138	3.79675	3.91994	3.87138	3.86811	3.87138	3.88782	3.82478
BPIFC	3.4402	3.4402	3.4402	3.4402	3.4402	3.4402	3.4402	3.5637	3.4402
BPNT1	6.93936	6.95899	6.95899	6.95899	6.95899	6.95899	7.11681	6.95899	6.95899
BPTF	11.8342	12.2437	12.3209	11.4857	11.5402	11.6559	12.3721	12.0533	12.357
BPY2B	3.59924	3.55206	3.54882	3.54882	3.53891	3.43825	3.54882	3.54882	3.54882
BRAF	9.61987	9.80227	10.1075	9.92136	10.2172	10.1659	11.0481	10.5759	10.7759
BRAP	8.4701	8.8088	8.67308	7.98799	7.64307	7.74076	8.58392	8.33227	8.31694
BRAT1	4.84467	4.84467	4.84467	4.84467	4.84467	4.84467	4.84467	4.84467	4.84467
BRCA1	6.67637	7.18888	6.87769	5.9004	5.74336	5.86591	5.74975	6.11418	6.11418
BRCA2	8.47025	9.56658	9.31204	7.76783	7.19338	7.46229	6.45488	7.37128	7.81228
BRCC3	8.46683	9.16727	8.74067	8.36116	8.36116	8.36116	8.03777	7.58436	7.95786
BRD1	5.93779	5.93779	5.93779	5.84528	5.80555	5.87017	6.35957	5.97442	6.08746
BRD2	10.5216	10.5158	10.4187	10.6362	10.3312	10.5423	11.9078	12.115	11.5081
BRD3	8.36934	8.03524	8.30015	7.54542	7.64363	7.81759	7.8777	7.54128	7.8777
BRD4	8.73347	8.63377	8.65332	8.5584	8.56814	8.63377	8.63377	8.63377	8.63377
BRD7	10.8378	10.8948	11.0386	10.1586	9.77095	10.0271	10.0602	9.6704	10.0925
BRD8	7.06504	7.38187	6.96522	6.7371	6.61895	6.83912	6.90256	6.90256	6.85238
BRD9	6.66917	6.90068	6.65346	6.50756	6.43528	6.50756	6.38533	6.05515	6.50756
BRDT	3.89053	3.89053	3.89053	3.89053	3.89053	3.87037	3.89053	4.05224	3.89053
BRE	8.08654	8.0821	8.13616	9.05281	9.1651	9.13077	9.12142	9.26464	9.38349
BRF1	5.81923	5.79098	5.81806	5.88829	5.88829	5.88829	6.19245	5.88829	5.97765
BRF2	5.49734	5.44887	5.17773	5.13192	5.03289	5.1471	5.17773	5.17773	5.17773
BRI3	5.95439	5.8576	5.99307	6.10468	6.05677	6.02626	5.88523	5.88439	5.96988
BRI3BP	8.41834	8.31236	8.27658	6.78935	6.82096	6.75522	7.88067	7.522	7.75949
BRIP1	9.31343	9.51682	9.65749	7.87068	7.1779	7.28673	7.4109	8.0204	7.91709
BRIX1	11.1256	11.2922	10.9303	9.98934	9.47151	9.70143	9.95037	10.0959	9.8604
BRK1	10.2324	10.2324	10.0661	10.693	10.7655	10.5451	9.85969	10.0197	9.86843
BRMS1	7.37448	7.32024	6.96389	6.41108	6.27211	6.41108	6.25794	5.39687	6.27876
BRMS1L	6.85243	6.76835	6.93305	6.7657	6.75049	7.11471	6.10449	5.58745	6.23865
BROX	9.12568	9.59011	9.28863	9.71431	9.79811	9.73434	10.1197	9.72141	10.3592
BRP44	6.97743	6.97743	6.57672	6.79726	6.66397	6.80393	7.63354	7.5741	7.7243
BRP44L	7.7343	7.97227	7.74302	7.89053	7.9765	8.03379	8.48637	7.46021	8.52242
BRPF1	7.58679	7.51674	7.22716	7.21572	7.27294	7.48928	8.24121	7.51138	8.50133
BRPF3	8.18094	8.14906	7.82326	7.32204	7.46608	7.5716	7.53367	6.7982	7.44851
BRS3	3.42473	3.38304	3.44719	3.52326	3.45414	3.45414	3.45414	3.51197	3.52944
BRSK1	5.11916	5.00965	5.11306	4.846	4.82401	4.846	4.77222	4.84715	4.69295
BRSK2	5.21126	5.27738	5.20304	4.57991	4.55757	4.51128	4.4383	4.55076	4.27258
BRWD1	7.65903	7.91566	8.21237	8.12812	8.25582	8.21237	8.35669	8.39941	8.87599
BRWD3	7.70316	8.05093	8.19474	8.42813	8.62956	8.6231	8.13205	7.88312	8.19474
BSCL2	6.75766	6.76754	6.56809	6.41435	6.24636	6.46756	6.48327	6.48244	6.48327
BSDC1	7.87801	7.85803	7.63762	7.86596	8.01987	7.99486	8.45735	7.74593	9.50317
BSG	11.4443	11.5301	11.5382	10.8505	10.5127	10.8181	9.31903	8.32735	9.62657
BSN	4.34907	4.31931	4.37614	4.31931	4.31931	4.3047	4.31931	4.31931	4.31931
BSND	4.31876	4.27373	4.27373	4.27373	4.27373	4.18629	4.27373	4.44759	4.26556
BSPH1	3.47413	3.65065	3.46355	3.70647	3.42393	3.56282	3.81643	3.57766	3.57766
BSPRY	5.65599	5.57327	5.59015	5.02073	4.74515	4.79638	6.61706	5.70609	6.46394
BST1	5.12598	5.07255	5.00289	5.13316	5.10028	5.13336	6.71663	6.16825	6.66013
BST2	6.84997	6.24575	7.52063	10.0453	9.58971	10.0093	7.39057	7.52063	7.08539
BSX	4.74123	4.70132	4.671	4.76961	4.77299	4.73933	4.88903	4.9093	4.52186
BTAF1	7.67084	7.71702	8.00253	7.26673	7.32343	7.28614	8.09415	7.78306	8.1845
BTBD1	7.77004	7.69161	7.78898	7.78898	7.78898	7.79226	7.78898	7.78898	7.87498
BTBD10	6.8294	6.76671	6.61297	8.37091	8.39323	8.34878	7.30837	7.30837	6.96481
BTBD11	5.36963	5.36963	5.36963	4.78955	4.93093	4.91657	6.721	6.41525	6.32806
BTBD16	3.63249	3.6842	3.6842	3.74949	3.6842	3.6842	3.6842	3.76329	3.67209
BTBD17	5.60356	5.88971	5.42601	5.49552	5.23752	5.29887	5.36083	5.35484	5.20785
BTBD18	3.89533	3.90499	3.90499	3.85826	3.90499	3.78546	3.90499	3.90499	3.90499
BTBD19	5.86889	5.95339	5.82712	5.95339	5.95339	5.95339	5.95339	6.04272	5.95339
BTBD2	7.16123	6.96613	7.4739	6.44699	6.47295	6.688	7.05641	7.54251	7.38709
BTBD3	7.95786	7.90515	8.08188	8.37639	9.02824	8.79747	8.41751	8.12546	8.22163
BTBD6	4.95095	4.95095	4.86851	4.95095	4.96446	4.95095	4.95095	4.94168	4.95095
BTBD7	7.82302	7.61065	7.92057	8.06954	8.01715	8.2306	7.92057	7.52319	7.76215
BTBD8	4.17389	4.22284	4.02939	4.22284	4.31156	4.22284	4.5226	4.56997	4.22284
BTBD9	5.81576	5.70604	5.61584	5.86532	5.86532	5.86532	6.1937	5.86532	6.32049
BTC	3.67946	3.67946	3.67946	3.67946	3.67315	3.67946	3.74066	3.76574	3.74998
BTD	7.27729	7.29349	7.35907	7.08183	7.08183	7.08183	6.68873	6.93629	6.7235
BTF3	8.81574	8.89688	8.81574	8.81574	8.48882	8.73025	9.03512	8.69644	9.09235
BTF3L4	11.0519	10.9269	10.8589	10.0784	10.0517	10.1247	10.2185	10.017	10.1756
BTG1	6.91074	6.87574	6.6359	7.86461	8.07479	8.07479	9.73968	9.17254	9.91328
BTG2	5.67251	6.05759	6.41786	9.83217	10.2705	10.0502	11.6826	11.0672	12.9545
BTG3	7.31859	7.18023	7.32374	7.7732	7.51205	7.56253	7.51205	7.17484	9.18733
BTG4	3.52654	3.52654	3.52654	3.52654	3.52654	3.52654	3.52654	3.52654	3.52654
BTK	4.49377	4.27447	4.33242	5.39083	5.05649	5.28224	7.71587	7.55877	7.62852
BTLA	3.72585	3.71939	3.71093	3.78716	3.78716	3.61533	4.18898	4.67509	4.1006
BTN1A1	3.57029	3.57029	3.47749	3.8134	3.57029	3.57029	3.57029	3.68912	3.54248
BTN2A1	6.99813	7.06292	7.05163	7.94615	8.05037	7.97393	7.68829	7.68829	7.72646
BTN2A2	6.30071	6.09558	6.32111	6.36871	6.32111	6.45129	6.32111	6.32111	6.21163
BTN3A1	5.33641	5.24837	5.58235	5.97211	5.7609	5.97211	8.21314	8.45328	8.33486
BTN3A2	5.59404	5.27426	5.82909	5.97932	5.69306	5.97332	8.21846	7.24179	8.22834
BTN3A3	4.73252	4.69026	4.81729	5.29518	5.27441	5.29518	6.87652	6.59513	6.74035
BTNL2	4.62079	4.62183	4.55636	4.64604	4.75367	4.63092	4.63534	4.82795	4.6001
BTNL3	3.7859	3.80045	3.80045	3.80045	3.82963	3.73343	3.80045	4.10832	3.76021
BTNL8	4.37858	4.37858	4.30388	4.39339	4.37858	4.37858	4.37858	4.4955	4.28575
BTNL9	4.68159	4.62381	4.5965	4.68159	5.07984	4.87197	4.68159	4.68348	4.55058
BTRC	8.06994	7.98575	7.90558	8.06994	8.06994	8.19998	8.06994	8.06994	8.06994
BUB1	10.8007	11.2204	11.1351	7.8821	7.64884	7.8821	6.10739	6.36123	6.5114
BUB3	11.8159	12.0167	11.6353	9.75559	9.57992	9.75559	8.97142	8.99753	9.23372
BUD13	7.30885	7.38676	6.8283	6.06953	6.1853	6.08088	6.53773	6.32332	6.53773
BUD31	9.08416	9.0233	8.88691	8.50904	8.1501	8.40864	9.12973	9.47361	9.18061
BVES	4.90656	4.6492	4.90656	5.98666	6.13777	6.40199	3.88834	4.02008	3.86495
BYSL	7.67785	7.63598	6.93167	6.11031	5.71989	6.11031	5.89372	5.60687	5.94316
BZRAP1	4.76057	4.71201	4.76057	4.76057	4.76057	4.74973	4.83619	5.10046	4.76057
BZW1	12.0896	12.5108	11.7293	11.5372	11.5276	11.5804	11.692	11.4484	11.692
BZW2	8.70852	8.6096	8.39371	9.05884	8.66737	8.83573	9.44816	9.24363	9.616
C10orf10	4.77859	5.04201	5.01203	6.09151	7.47979	7.22972	5.62718	5.85625	5.73022
C10orf105	4.96781	4.80851	4.84684	4.96781	4.94175	4.99134	5.1926	5.12668	4.80382
C10orf107	3.80706	3.91908	3.77074	4.28801	4.28139	4.29589	3.78536	4.02257	3.90973
C10orf11	4.87214	5.00562	5.02546	6.43294	6.49847	6.44361	6.7415	6.45702	6.97165
C10orf111	3.49301	3.39213	3.48566	3.49301	3.32529	3.48321	3.97069	4.74203	3.75757
C10orf112	3.9031	3.98316	3.94806	4.07406	4.07248	3.94712	4.83483	4.84697	4.85129
C10orf113	3.81593	3.75164	3.74101	3.71212	3.74101	3.73905	3.71787	3.85416	3.74101
C10orf114	5.123	5.06946	5.14815	5.06412	5.09988	5.06946	4.88737	5.06946	4.91625
C10orf115	3.7652	3.81863	3.74972	3.73095	3.7652	3.62826	3.7652	3.82319	3.66505
C10orf116	3.89023	4.0489	4.0489	4.0489	4.0489	4.0489	4.06653	4.04402	4.0489
C10orf12	8.84394	9.06396	9.01803	8.66475	8.9965	9.06396	10.193	9.18508	10.1195
C10orf120	3.21432	3.29003	3.31616	3.31616	3.33104	3.31413	3.31616	3.31616	3.35132
C10orf122	3.46244	3.50942	3.49758	3.51617	3.51617	3.51617	3.51617	3.64279	3.51617
C10orf125	6.48233	6.54616	6.37743	6.06917	5.99775	6.09196	6.10219	5.98982	6.03244
C10orf126	3.92805	3.93108	3.71238	3.98109	3.93108	3.94595	3.69167	3.8426	4.10562
C10orf128	4.28216	4.28704	4.25263	4.76847	4.42202	4.42681	4.42202	4.52108	4.42202
C10orf129	4.01563	4.00369	4.01563	4.01563	4.0755	3.9319	4.01563	4.13603	4.01563
C10orf131	4.38752	4.48541	4.47292	5.16799	5.44623	5.31405	4.44399	4.37875	4.43997
C10orf137	8.29039	8.608	8.60021	7.89854	8.04946	8.05421	8.22566	8.22566	8.31135
C10orf2	6.64672	6.17136	6.01497	4.98571	5.03363	4.92119	5.57768	5.15081	5.49731
C10orf25	5.32254	5.46174	5.33471	5.39454	5.56245	5.62806	5.92382	5.86886	6.02347
C10orf31	3.49106	3.49106	3.43253	3.40362	3.3629	3.46674	3.68748	3.82654	3.61641
C10orf32	5.62253	5.8704	5.68699	6.31729	6.70089	6.70352	6.61363	5.52901	6.94675
C10orf35	5.45127	5.37604	5.35551	5.15366	5.15366	4.99363	5.15366	5.07803	4.81057
C10orf47	4.99632	4.95272	4.98955	5.0825	5.08369	5.0825	5.27705	5.37329	5.18837
C10orf53	3.77001	3.96939	3.9617	3.99742	3.96939	3.96939	3.94832	4.34272	4.03913
C10orf54	4.84961	4.8664	4.83126	5.02451	5.09225	5.09225	5.63724	5.16007	5.40597
C10orf55	4.11028	4.11282	3.76413	4.34894	4.11282	4.0658	4.11282	4.49869	4.11282
C10orf57	6.48908	6.53042	6.44514	6.32361	5.98002	6.11993	6.32361	6.32361	6.39729
C10orf62	5.30602	5.17412	4.82909	5.09174	5.06779	5.04916	5.0604	5.39482	5.09174
C10orf67	3.8102	3.73575	3.8102	3.71246	3.8102	3.8102	3.81711	4.02791	3.8102
C10orf71	3.7946	3.78652	3.7946	3.7946	3.7946	3.7946	3.7946	3.7946	3.79925
C10orf76	8.73692	8.78945	8.69349	8.90594	9.09806	9.13626	9.44023	9.32679	9.24776
C10orf82	6.29705	6.56551	6.28791	4.67203	4.63681	4.40648	4.51906	4.74763	4.0835
C10orf85	3.77614	3.49626	3.49626	3.73498	3.2178	3.49626	3.49626	3.51315	3.38314
C10orf88	8.01278	7.99033	8.10544	8.02226	8.04514	8.01991	7.96858	8.01991	7.9017
C10orf90	3.58664	3.58664	3.58664	3.58664	3.58664	3.58664	3.58664	3.58664	3.58664
C10orf91	3.88634	3.76669	3.66574	4.02381	4.00803	3.94562	3.98029	4.13337	3.77271
C10orf95	4.78696	4.69713	4.69713	4.62903	4.6593	4.69713	4.69713	4.8664	4.5568
C10orf99	3.54095	3.45746	3.55417	3.55417	3.55417	3.55417	3.55417	3.55417	3.55417
C11orf1	6.19251	6.23845	6.06147	5.59301	5.37686	5.20077	7.14889	7.29818	7.47768
C11orf16	4.56387	4.56631	4.47132	4.56631	4.56631	4.56631	4.60065	4.86346	4.49633
C11orf2	7.21927	6.95178	6.91068	6.48439	6.59887	6.73582	7.17234	6.60712	7.2219
C11orf20	4.65687	4.58702	4.65687	4.71689	4.65687	4.65687	4.65687	4.70063	4.6204
C11orf21	4.40497	4.38679	4.28774	4.61285	4.51511	4.61285	5.38773	5.38245	5.55914
C11orf24	8.61568	8.76034	8.67691	7.40949	7.15039	7.40949	7.01753	6.94287	6.80868
C11orf30	8.96603	9.20341	9.49679	9.49107	9.49107	9.49107	9.63826	9.62587	9.61556
C11orf34	3.33394	3.33394	3.33394	3.33394	3.33394	3.33394	3.50736	3.33394	3.33394
C11orf35	4.63701	4.63701	4.63701	4.63701	4.63701	4.63701	4.63701	4.81294	4.59199
C11orf40	3.60627	3.73891	3.68179	3.78579	3.75381	3.52079	3.96908	3.80304	3.80276
C11orf41	4.43065	4.33744	4.3203	4.19044	4.20065	4.19017	3.89297	4.01167	4.01225
C11orf42	3.73218	3.77732	3.804	3.61022	3.57571	3.62432	3.65193	3.68537	3.53475
C11orf44	3.43502	3.59022	3.66404	3.95891	4.17567	3.76326	3.80208	4.07585	3.52476
C11orf45	4.21363	4.0944	4.15523	4.30881	4.23082	4.23082	4.26472	4.59131	4.23082
C11orf48	7.21867	7.0908	6.99259	6.79818	6.62453	6.72706	6.79818	6.81206	6.79818
C11orf49	6.03389	5.78464	6.03389	6.03389	6.03389	6.03389	6.06704	6.01311	6.21408
C11orf53	3.07247	3.19923	3.19923	3.25908	3.10955	3.19923	3.19923	3.303	3.30137
C11orf54	8.29635	8.06555	8.59061	8.87151	9.1104	9.12999	9.34597	9.05268	8.87151
C11orf55	3.93529	4.06201	4.26277	4.47075	4.50884	4.41751	4.42135	4.69238	4.86504
C11orf57	7.11666	7.17472	6.94953	6.86217	6.55913	6.88447	6.9067	6.9067	6.89553
C11orf58	10.6579	10.7927	10.3015	9.84489	9.91571	9.75671	9.75742	9.44054	9.9128
C11orf63	4.2314	4.17736	4.45863	4.79197	4.80379	4.80379	5.87454	5.72035	5.99569
C11orf65	3.78738	3.77495	3.70341	3.77495	3.73479	3.76701	3.78621	3.86479	3.77495
C11orf67	5.48936	5.50678	5.69165	6.25754	6.26694	6.4539	5.9348	5.52307	5.9348
C11orf68	5.81029	5.87676	5.68589	5.67313	5.7595	5.7595	5.95765	5.49976	5.84624
C11orf70	4.21619	4.13001	4.43119	3.86245	3.72146	3.79721	3.80586	3.92636	3.74422
C11orf71	5.547	5.40562	5.44807	5.72245	5.58066	5.75009	6.2165	6.02341	6.24876
C11orf72	3.6642	3.6642	3.60018	3.6642	3.6642	3.6642	3.76077	3.6642	3.67248
C11orf73	7.76425	7.81118	7.54216	7.16394	7.15258	7.15088	6.46081	5.67847	6.61826
C11orf74	7.43231	7.46606	7.54915	8.34744	8.09959	8.06809	8.06809	8.60345	8.23639
C11orf75	8.4698	8.19399	8.24739	7.91493	7.90627	7.91241	7.61449	7.77768	7.63282
C11orf80	8.71732	8.29983	8.64364	8.18788	8.18788	8.18788	7.42679	7.23927	7.58899
C11orf82	6.7851	7.09288	6.95581	6.02036	5.98494	6.02036	5.28312	5.52265	5.25742
C11orf83	6.02229	5.76593	5.43767	4.94046	4.47256	4.92139	5.09764	5.02198	5.09764
C11orf84	7.47214	7.30875	7.59294	7.17819	7.17257	7.27423	6.47621	6.68862	6.43892
C11orf85	3.7255	3.80074	3.6622	3.7255	3.7255	3.7255	3.7255	3.7255	3.72379
C11orf86	4.09043	4.30491	4.10846	4.27885	4.00025	4.14664	4.13015	4.18188	4.14499
C11orf87	3.95718	3.95718	3.95718	3.96445	3.95718	3.91223	3.89084	3.95603	4.11761
C11orf88	3.54206	3.54206	3.22465	3.54206	3.68636	3.44141	3.65408	3.54206	3.54206
C11orf89	4.23095	4.23095	4.13363	4.23656	4.01679	4.40159	4.23095	4.36719	4.23095
C11orf9	4.70762	4.70762	4.70762	5.02643	4.71412	4.72771	4.57175	4.69185	4.48558
C11orf93	4.91654	4.83185	5.02885	4.55291	4.40858	4.32735	4.28411	4.4145	4.43077
C11orf94	4.03183	4.08754	4.28834	4.10197	4.09895	4.10197	4.18979	4.13358	4.10197
C11orf95	5.23895	5.23895	5.25569	5.23895	5.28192	5.18391	5.23895	5.23429	5.17493
C11orf96	4.46063	4.51044	4.53364	4.62912	4.49559	4.53364	4.65544	4.87092	4.47715
C12orf10	6.97543	6.83648	6.78634	6.31267	6.06983	6.30654	6.55737	6.48937	6.55737
C12orf23	6.90189	6.8586	6.8525	7.8742	7.77595	7.87554	8.45691	7.77595	8.48189
C12orf26	7.33909	7.57296	7.11905	6.59102	6.938	6.93722	7.11905	6.95851	7.25482
C12orf28	3.76289	3.76289	3.76289	3.76289	3.76289	3.76289	3.76289	3.83993	3.72691
C12orf29	8.80327	8.60013	8.47	8.14458	8.09786	7.85579	8.26339	8.27872	8.2535
C12orf32	9.84162	9.62489	9.60755	8.6852	8.35526	8.62261	8.35841	8.48997	8.50639
C12orf35	10.1372	11.1626	11.0866	13.5894	12.6142	13.1266	9.21491	10.7891	9.94838
C12orf39	3.75895	3.76026	3.74311	3.81223	3.76026	3.76026	3.61619	3.96602	3.76495
C12orf4	8.47629	8.89428	8.26123	9.54883	9.48447	9.61696	9.00672	8.7288	8.7868
C12orf40	3.76803	3.76289	3.72316	3.76289	3.76289	3.76289	3.76289	3.86374	3.76289
C12orf42	3.37393	3.34593	3.3597	3.39582	3.38925	3.38925	3.38925	3.62517	3.4467
C12orf43	9.4519	9.28012	8.94595	8.50748	8.17679	8.52145	8.40467	7.83412	8.41388
C12orf44	7.01383	7.25779	6.80845	6.14124	6.08622	6.02125	6.12832	5.74434	5.92073
C12orf45	8.66649	8.50131	8.48017	6.99753	6.54732	6.81977	6.95602	6.58028	7.08479
C12orf49	8.0974	8.14289	7.84073	7.60464	7.70287	7.78398	6.81491	6.48207	6.39982
C12orf5	6.18998	6.29193	6.375	6.43927	6.18998	6.56696	5.43974	5.09382	5.11239
C12orf50	3.58664	3.58664	3.58664	3.58664	3.58664	3.58664	3.58664	3.81413	3.59612
C12orf51	7.07254	6.79054	7.32399	7.9978	8.11904	8.18221	8.95513	7.9978	8.71029
C12orf52	7.71432	7.44079	7.47347	6.61219	6.25575	6.51719	6.24607	6.10959	6.41363
C12orf53	4.76057	4.66703	4.6065	4.59102	4.59147	4.36216	4.46029	4.59147	4.59147
C12orf54	4.07698	3.97972	4.07698	4.07698	4.07698	4.07698	4.0414	4.22691	4.07698
C12orf56	4.89145	4.85983	5.02417	4.55461	4.55461	4.55461	4.07857	4.09485	4.24056
C12orf57	6.95692	6.98251	6.40968	6.91769	7.35666	7.26335	7.381	6.64763	7.45681
C12orf59	4.41825	4.23381	4.37837	4.41825	4.41825	4.31321	4.42762	4.84115	4.41825
C12orf60	4.14471	4.25287	4.13245	4.13245	3.93369	4.13245	4.13245	4.1279	4.13245
C12orf61	2.70129	2.70007	2.72768	2.65345	2.67587	2.7039	2.95603	3.15842	2.72223
C12orf63	3.80572	3.8042	3.74591	3.83685	3.80572	3.80477	3.80572	3.85966	3.82877
C12orf65	5.58453	5.47109	5.60077	5.55244	5.34045	5.39221	5.96152	6.05548	5.7786
C12orf66	6.54766	6.54766	6.67922	5.54526	5.72436	5.71967	8.33933	8.05752	7.93486
C12orf68	4.47238	4.69367	4.5779	4.43538	4.44186	4.44186	4.44186	4.24904	3.87872
C12orf69	3.36978	3.25868	3.23676	4.11159	3.65694	4.03272	3.16986	3.45643	3.45643
C12orf70	4.01569	4.06207	4.06207	4.03136	4.05466	4.06531	4.13075	4.50981	4.06207
C12orf71	4.05183	3.9393	3.97571	4.23925	4.23712	4.05183	4.05183	4.18609	4.22296
C12orf73	6.83243	7.25451	6.74835	6.14711	6.03664	6.21009	6.30777	6.31646	6.26191
C12orf74	3.45966	3.41803	3.45966	3.45966	3.39501	3.45966	3.45966	3.45966	3.76022
C12orf75	9.67761	9.14269	9.30193	8.33112	8.18675	8.33112	7.94717	7.95269	8.09763
C12orf76	5.2555	5.23292	5.2894	5.38166	5.38166	5.38959	5.59282	5.38166	5.81704
C12orf77	3.58908	3.58908	3.57393	3.58995	3.58908	3.52114	3.57576	3.8615	3.67886
C13orf33	4.69479	4.60092	4.92232	4.36869	4.34703	4.36869	4.32177	4.36405	4.16602
C13orf35	3.04128	2.90267	3.13214	3.07773	3.08126	3.09938	3.09901	2.9403	2.93312
C13orf44	3.85981	3.89566	4.04055	4.05372	3.926	3.926	3.81785	3.926	3.90377
C14orf1	12.7167	13.1591	12.3874	11.4097	11.4063	11.4282	10.659	10.4512	10.7224
C14orf101	7.06619	7.24789	7.04258	7.04749	7.21822	7.31376	7.51408	7.59176	7.21822
C14orf102	5.2924	5.31687	5.20324	5.2924	5.2924	5.2924	5.3105	5.2924	5.41003
C14orf105	3.76289	3.76289	3.74538	3.83528	3.76289	3.74524	3.76289	3.76289	3.76289
C14orf109	7.27739	7.62677	7.77706	6.46644	6.5535	6.4888	6.65562	6.39696	6.55885
C14orf118	7.62749	7.98388	7.9871	7.9871	7.9871	7.98972	8.33418	7.59573	8.60243
C14orf119	12.7423	12.6902	12.6015	12.1282	12.102	12.0748	10.3406	11.2179	10.0438
C14orf126	9.47893	9.0738	9.12236	8.84122	8.80644	8.96546	9.06401	9.15711	9.06401
C14orf129	7.32947	7.31835	7.35965	6.7048	6.61397	6.7048	6.50431	6.23123	6.04279
C14orf132	4.38383	4.57408	4.25697	3.93744	4.20359	4.10742	3.85599	3.68024	3.83034
C14orf133	7.4393	7.50227	7.30003	7.50227	7.54768	7.7696	7.55429	7.27965	7.50227
C14orf135	8.35046	8.75148	8.64658	8.84063	8.9701	8.86261	9.28564	8.67918	9.05184
C14orf142	7.4424	7.48288	7.1917	7.22002	7.17528	7.29054	7.37347	6.25989	7.11466
C14orf144	4.18646	4.29643	4.24819	4.4491	4.33476	4.34404	4.31939	4.33476	4.33476
C14orf149	7.27869	7.43461	7.21251	7.45184	7.38364	7.43461	8.01003	7.5124	7.43461
C14orf159	5.57979	5.59103	5.57027	5.57641	5.7292	5.7292	6.76773	6.27884	6.52327
C14orf164	3.91595	3.91595	3.91595	3.99986	3.91595	3.91595	3.91595	4.12488	3.87537
C14orf166	12.2747	12.2585	12.1146	11.7603	11.7603	11.7603	11.2918	9.24742	11.3918
C14orf166B	3.87138	3.87138	3.80549	3.87138	3.87138	3.87138	3.87138	4.13236	3.8506
C14orf169	7.86575	7.46472	7.36923	6.36217	6.20494	6.24093	6.61525	6.15778	6.39824
C14orf176	4.49983	4.49983	4.49983	4.49983	4.47492	4.4886	4.61679	4.773	4.56188
C14orf177	3.92758	3.92073	3.92758	4.05319	3.92758	3.91291	3.92758	4.10662	3.7879
C14orf178	4.57077	4.67136	4.36978	4.64437	4.42572	4.28245	4.98568	5.06132	4.77007
C14orf180	4.93166	5.07405	5.07405	5.13316	5.16022	5.07405	5.07405	5.07646	5.05153
C14orf182	4.16434	4.16281	4.27006	4.27006	4.27006	4.27006	4.3883	4.81433	4.27006
C14orf183	4.36343	4.39304	4.34579	4.7336	4.70365	4.72692	4.68522	5.00413	4.80375
C14orf2	8.7017	8.68675	8.61487	8.85187	8.68675	8.69049	8.45367	7.88256	8.77773
C14orf28	5.91952	5.73685	6.0794	5.73344	5.73685	5.73685	5.74481	5.73685	5.66642
C14orf37	6.59973	6.36549	6.65527	5.27964	5.44865	5.44865	4.91243	4.94763	4.82272
C14orf38	4.06449	4.00358	3.77788	4.09418	3.94953	3.93136	5.76066	5.59537	5.29353
C14orf39	4.97674	4.97674	5.32428	5.06036	5.01994	5.10636	4.39246	4.50393	4.63442
C14orf43	5.07805	5.01051	5.01789	5.53462	5.42834	5.47874	6.10366	6.1352	6.23302
C14orf45	4.56893	4.48499	4.50493	4.59607	4.59607	4.59607	4.722	4.87691	4.59804
C14orf57	4.07872	3.74428	4.03098	4.32807	3.94717	3.94717	3.80943	3.94717	3.48893
C14orf79	4.40137	4.40137	4.40137	4.40137	4.40137	4.40137	4.40137	4.47448	4.32433
C14orf80	5.31648	5.31648	5.31648	5.32853	5.31648	5.31648	5.31648	5.31648	5.27088
C14orf93	4.8091	4.97024	5.03928	4.85934	4.88922	4.97391	5.76367	5.2769	5.48462
C15orf23	10.4827	10.1861	10.3832	8.9897	8.75829	8.80043	6.23852	6.39284	6.38367
C15orf26	3.62791	3.64187	3.5385	6.47724	6.2381	6.95497	3.63893	3.95013	3.69317
C15orf27	4.31141	4.45632	4.2868	4.23082	4.23082	4.22546	4.1777	4.23082	4.18424
C15orf29	8.79055	8.78813	8.71384	9.03722	9.0308	9.01724	8.39271	8.78813	8.22259
C15orf32	3.84083	3.84083	3.84083	3.90937	3.90454	3.81923	3.61814	3.84083	3.84083
C15orf38	4.78688	4.78309	4.79213	4.90909	4.87357	4.9626	4.56103	4.70757	4.49478
C15orf39	5.94318	5.75414	5.61421	6.22036	6.25316	6.41076	6.58077	6.20261	6.84347
C15orf40	5.97932	5.97932	5.97932	5.93359	5.97932	5.84701	6.22737	5.97932	6.09482
C15orf41	9.09269	9.09269	9.14491	9.49189	9.49786	9.59317	7.64945	7.15768	8.11611
C15orf42	9.13917	9.43819	9.42481	6.67894	6.26401	6.67894	5.30911	5.73748	5.69593
C15orf43	3.83765	4.06456	3.97001	4.06456	4.06456	4.06456	4.06456	4.2425	4.06456
C15orf44	8.09594	8.07929	7.92596	7.81167	7.57798	7.88136	7.90271	8.1023	7.88266
C15orf52	5.19141	5.18286	5.29518	5.29518	5.29518	5.29518	5.47672	5.41909	5.29518
C15orf53	3.81412	3.94609	4.03892	3.89887	3.71113	3.89887	3.85649	4.06427	3.93461
C15orf54	3.58548	3.51615	3.51076	3.79507	3.5828	3.5828	3.5828	3.71909	3.56288
C15orf55	3.75652	3.81069	3.74641	3.77703	3.75652	3.69664	3.75652	3.86056	3.73809
C15orf56	4.04057	4.06169	4.10163	4.04774	4.04774	4.02776	4.04387	4.04774	4.04146
C15orf57	5.47132	5.56433	5.4774	5.78839	5.83458	6.08601	5.78839	5.97086	5.78839
C15orf59	5.40013	4.97806	5.1062	4.86414	4.88922	4.86414	4.50139	4.70175	4.44126
C15orf60	3.77198	3.77198	3.77198	3.77262	3.77198	3.70984	3.77334	3.85513	3.75
C15orf61	3.92093	4.00095	4.01334	4.01334	4.01334	3.97196	4.07053	4.11812	4.01334
C15orf62	3.54429	3.55761	3.5669	3.43116	3.50089	3.51341	3.86904	3.6187	3.67989
C15orf63	6.26283	6.29737	6.1875	6.09147	6.19782	6.3075	6.82913	6.72937	7.10286
C16orf11	3.54654	3.41921	3.7282	3.38412	3.36568	3.34485	3.55277	3.53537	3.34654
C16orf13	7.32348	7.27619	7.21298	6.73128	6.48361	6.70073	6.68243	6.59617	6.66191
C16orf3	3.49265	3.46997	3.51074	3.59185	3.61086	3.59185	3.68855	3.62638	3.57858
C16orf45	6.49114	6.61982	6.49114	7.20594	6.49114	6.69277	5.88606	5.95713	5.76659
C16orf46	4.39518	4.34361	4.39518	4.45202	4.39518	4.38116	4.39518	4.49149	4.39518
C16orf47	4.42788	4.49847	4.62938	4.4626	4.44638	4.41482	4.57281	4.71687	4.23635
C16orf48	4.47605	4.47605	4.57993	4.47605	4.37567	4.47605	4.47605	4.47605	4.3404
C16orf5	4.78353	4.74449	4.68312	4.68312	4.68312	4.68312	4.66414	4.7069	4.63836
C16orf52	6.82744	6.93486	6.93486	6.99397	7.11024	7.08277	6.93486	6.77649	6.70569
C16orf53	6.96036	7.02715	7.13552	7.02508	6.90879	7.0638	5.68585	6.25948	5.52715
C16orf54	4.62861	5.03495	5.10443	5.24638	4.89112	4.84708	7.60793	7.64447	7.0731
C16orf55	5.07062	5.02949	4.96566	4.95095	4.95095	4.95095	4.86525	4.95095	4.92239
C16orf57	6.43607	6.2504	5.98914	5.98914	5.96732	6.06034	5.42428	5.66336	5.57066
C16orf58	6.7852	6.5632	6.66799	6.90329	6.90329	6.90329	7.46091	6.93732	7.61131
C16orf59	6.179	6.16002	6.11363	5.87847	5.7754	5.79472	5.82811	5.87847	5.87847
C16orf62	10.2827	10.0491	10.3578	9.93051	10.0498	10.0498	10.0498	10.0246	10.0498
C16orf7	4.07791	4.07394	4.02112	4.07791	4.07791	4.07791	4.07791	4.14918	4.24394
C16orf70	7.73503	7.57636	7.83049	7.32693	7.21803	7.47426	7.79876	7.89955	7.57636
C16orf71	4.40979	4.40979	4.40979	4.5114	4.40979	4.3849	4.40979	4.40979	4.31523
C16orf72	9.32402	9.49462	9.42561	9.36168	9.10924	9.34892	9.75578	9.88708	9.58176
C16orf73	4.26708	3.95345	4.44167	3.95345	3.95345	3.9531	3.70589	3.90547	3.95345
C16orf74	4.5912	4.61418	4.50367	4.48121	4.75434	4.43452	4.55644	4.62877	4.98968
C16orf78	3.70875	3.738	3.738	3.738	3.738	3.89574	3.64764	3.93173	3.81613
C16orf79	5.42054	5.42054	5.42054	5.43447	5.42054	5.6355	5.41044	5.35539	5.2643
C16orf80	10.4839	10.604	10.2611	10.2611	10.2034	10.2544	10.4252	9.68778	9.39539
C16orf82	3.49156	3.49156	3.11512	3.49156	3.57404	3.49156	3.29029	3.78998	3.49156
C16orf85	3.71125	3.84864	3.89719	3.79142	4.01311	3.84864	3.85189	3.8535	3.84864
C16orf86	4.06348	4.20677	4.01505	4.21232	4.20677	4.20677	4.2086	4.23077	4.20677
C16orf87	8.68907	8.59427	8.97766	8.25058	8.36862	8.33167	8.42258	9.08147	8.83657
C16orf88	13.1587	12.8647	12.6823	10.8607	10.74	11.0652	8.15079	8.63205	8.08156
C16orf89	4.93751	4.93751	4.93751	5.01977	4.93751	4.93751	4.93751	4.93751	4.84574
C16orf90	3.87012	3.69421	3.85828	3.85828	3.85828	3.84927	3.85828	3.82288	3.88769
C16orf91	7.76648	7.61951	7.63602	7.19619	7.10847	7.25982	7.47373	6.96752	7.35931
C16orf92	4.03167	4.11736	4.0387	4.11736	4.28738	4.11736	4.11736	4.18049	4.11736
C16orf93	5.0425	5.16959	5.05971	5.16959	5.16157	5.06396	5.70698	5.73341	5.65803
C16orf95	6.30301	6.30301	6.13307	6.62742	6.51764	6.44004	5.91723	6.03231	5.90381
C16orf96	4.39468	4.32577	4.41876	4.32577	4.32577	4.10381	4.33124	4.32577	4.30334
C17orf100	3.75452	3.79329	4.00804	4.05018	4.05018	4.08223	4.17712	3.93744	4.70093
C17orf101	5.84494	5.95794	5.9201	5.54126	5.15998	5.5052	5.55925	5.20453	5.55173
C17orf102	3.30576	3.31317	3.2981	3.30429	3.30576	3.10704	3.30127	3.35678	3.30576
C17orf103	4.58043	4.63965	4.72852	4.63569	4.63569	4.6655	4.63569	4.53834	4.63569
C17orf104	4.23131	4.0282	4.3534	3.89447	3.87901	3.87565	3.95984	3.95984	3.95984
C17orf105	3.50864	3.45868	3.42932	3.45868	3.45868	3.49026	3.45868	3.70379	3.39368
C17orf107	4.31848	4.31848	4.31848	4.31848	4.31848	4.168	4.24515	4.53873	4.35455
C17orf108	5.22886	5.20021	5.22886	5.32211	5.22886	5.22886	5.22886	5.22886	5.22886
C17orf109	3.58754	3.43378	3.57058	3.58754	3.59614	3.50463	3.62068	3.58754	3.6354
C17orf110	3.6608	3.47628	3.35231	3.82307	3.82307	3.30655	5.22499	5.34457	4.27686
C17orf112	3.14094	2.99968	3.14094	3.14094	3.14094	3.14094	3.14094	3.14094	3.41125
C17orf28	5.20341	4.96924	5.2413	6.99089	7.30617	7.62295	4.53712	4.83796	4.46035
C17orf39	5.89625	5.82528	6.18704	5.89625	5.89625	5.89625	5.89625	5.89625	5.74177
C17orf47	3.41114	3.48081	3.48498	3.41114	3.32417	3.12983	3.41114	3.41114	3.38646
C17orf48	5.73593	5.54177	5.38312	5.55499	5.46968	5.46291	7.88702	7.3823	7.5016
C17orf50	4.2271	4.31058	4.32417	4.31058	4.31058	4.31058	4.31058	4.31058	4.04865
C17orf51	3.94108	3.94257	3.86515	3.94108	3.94016	3.91125	3.94108	3.95487	4.05722
C17orf53	7.58823	7.37194	7.26998	6.46148	6.14999	6.4048	5.78568	6.06792	6.43443
C17orf56	5.21867	5.23874	5.23353	5.23874	5.23874	5.23874	5.31468	5.23874	5.23874
C17orf57	4.88423	4.75842	4.99189	5.28476	5.28476	5.28476	5.88047	5.8445	6.15063
C17orf58	4.9089	5.12048	5.18311	4.823	4.71499	4.823	4.64831	4.72792	4.62841
C17orf59	3.32743	3.33088	3.27902	3.33088	3.31496	3.33088	3.3356	3.25168	3.52207
C17orf61	7.75635	7.76346	7.85462	7.58047	7.25057	7.31389	7.43846	7.4413	7.58047
C17orf62	6.31313	6.30842	6.18179	6.25437	6.20511	6.31313	6.46761	6.31313	6.56787
C17orf64	4.11809	4.13452	4.10125	4.13631	4.13452	4.13452	4.13452	4.22604	4.13452
C17orf65	5.89231	5.90931	5.81628	5.81628	5.84496	5.81628	5.48911	5.72258	5.81628
C17orf66	3.79153	3.79153	3.7632	3.79153	3.79153	3.79153	3.79153	3.80413	3.8129
C17orf67	3.68866	3.73796	3.87757	3.68932	3.73409	3.87254	4.72649	4.18257	4.25548
C17orf70	5.78494	5.73808	5.6027	5.34652	5.37109	5.44695	5.50603	5.32518	5.49366
C17orf72	4.15653	4.08146	4.1015	4.20792	4.10938	4.1015	4.05446	4.1073	4.08579
C17orf74	3.3667	3.38373	3.62644	3.66356	3.32468	3.37279	3.31211	3.35663	3.38144
C17orf75	9.74844	9.70884	9.82194	8.10392	7.88614	8.10392	7.15285	7.3039	7.27918
C17orf77	3.64785	3.63665	3.72414	3.79793	3.77168	3.72414	3.46838	4.21693	3.72414
C17orf78	3.68294	3.55912	3.68294	3.65946	3.68294	3.68294	3.67385	3.83566	3.82662
C17orf79	6.83164	7.06084	6.78192	6.3253	6.39706	6.28265	6.31128	6.18185	6.37226
C17orf80	8.12157	8.50609	8.19134	7.78569	7.78569	7.78569	7.44551	7.44006	6.90936
C17orf81	7.6386	7.6386	7.63379	7.20535	7.13036	7.26093	8.2533	7.93974	7.893
C17orf82	3.54635	3.61902	3.66649	3.56226	3.66649	3.66649	3.71862	3.68815	3.79897
C17orf85	10.1907	10.4647	10.5253	10.5655	11.0734	11.0676	9.9745	8.49191	10.0228
C17orf89	8.61818	9.00127	8.6938	7.85368	7.36192	7.67526	7.87836	7.39373	7.80921
C17orf90	7.79751	7.98373	8.12521	7.41874	7.0326	7.27824	7.63256	6.93281	7.5596
C17orf96	3.37077	3.36978	3.54761	3.23086	3.36978	3.36095	3.1869	3.36978	3.53219
C17orf97	3.83659	3.83659	3.86827	3.83659	3.83659	3.79578	3.83659	3.91242	3.83659
C17orf98	4.02595	3.97153	4.01166	4.02595	4.02595	3.8587	4.27287	4.47971	4.02595
C17orf99	4.61055	4.61055	4.43865	4.69	4.59202	4.44745	4.61679	5.25341	4.81153
C18orf1	4.2427	4.23411	4.46987	4.72042	4.75172	4.55081	6.44564	5.59283	6.07632
C18orf21	7.43558	7.71615	7.43558	7.28015	7.09905	7.21994	7.53259	7.72966	7.64201
C18orf25	7.37186	7.38567	7.47579	6.91858	6.88695	7.37186	7.53651	6.4893	8.06867
C18orf26	5.04826	5.37913	5.85006	4.74084	4.74776	4.71654	4.76077	4.79162	4.18444
C18orf32	6.03842	5.9985	5.96128	6.26105	6.15864	6.10548	6.08712	6.03842	5.8658
C18orf34	4.04403	4.12191	4.14952	6.06252	5.07841	5.55596	4.03795	4.2646	4.01576
C18orf42	3.67869	3.4036	3.22087	3.40281	3.58491	3.29076	3.31078	3.67689	3.61619
C18orf54	8.30996	8.63086	8.80756	8.31984	8.13207	8.22179	5.77796	6.73338	6.13063
C18orf56	5.87304	5.97319	5.87946	5.71612	5.77292	5.51307	5.84159	6.50149	5.87304
C18orf62	3.33366	3.329	3.33366	3.33055	3.5501	3.15079	3.28094	3.49827	3.3372
C18orf63	3.77321	3.76913	3.77321	3.77321	3.77321	3.77321	3.62081	3.87778	3.77321
C18orf8	7.88886	7.679	8.02504	7.1753	7.24009	7.48652	9.71661	8.89705	9.71149
C19orf10	8.12082	7.73108	7.77856	8.51346	8.34839	8.76162	7.40067	6.41393	7.61749
C19orf12	5.23015	5.13066	5.14471	5.14471	5.08125	5.14471	5.20489	5.16026	5.14471
C19orf18	5.13332	5.25031	5.23313	5.30963	5.54358	5.69618	5.62501	5.12321	5.45772
C19orf21	4.56614	4.40592	4.56614	4.73911	4.56614	4.56614	4.56614	4.56614	4.59642
C19orf24	5.61212	5.6509	5.7192	5.52471	5.47607	5.54796	5.49728	5.55949	5.55696
C19orf25	6.18597	6.18597	6.18597	6.18597	6.18597	6.18597	6.18597	6.14497	6.14576
C19orf26	5.02551	5.04608	5.07668	5.02551	5.12891	5.02551	4.97127	5.01231	4.95551
C19orf33	5.26635	5.41767	5.40401	5.12399	5.11818	5.04917	5.14131	5.12608	5.11717
C19orf35	3.2463	3.2463	3.15499	3.33461	3.1725	3.23854	3.21901	3.32619	3.30209
C19orf38	4.01364	4.31298	4.1765	4.42094	4.27203	4.09739	6.58111	6.17857	6.88387
C19orf40	5.88115	5.81118	5.81118	5.81381	5.68523	5.81118	5.81118	5.81118	5.81118
C19orf42	9.14235	8.83572	8.65066	8.65066	8.65066	8.65066	8.53308	8.64395	8.36087
C19orf43	11.4694	11.4498	11.2261	11.3311	11.09	11.3333	11.3981	10.2521	11.5977
C19orf44	4.75123	4.75123	4.75178	4.75123	4.75123	4.66638	5.03374	4.75123	4.86463
C19orf45	3.50198	3.50198	3.50198	3.50198	3.50198	3.493	3.50198	3.55803	3.50198
C19orf47	6.85858	6.82689	6.82689	6.82689	6.81381	6.82689	6.7603	6.82689	6.86004
C19orf48	9.96653	10.1804	9.44815	7.45568	7.20215	7.49698	8.35346	7.97042	8.43111
C19orf52	4.74753	5.09649	5.12041	4.40722	4.56994	4.50712	4.56773	4.59803	4.484
C19orf53	10.0351	9.99599	9.73862	9.03741	9.27389	9.12593	8.97874	8.97512	9.24739
C19orf54	6.14362	6.05984	6.09379	5.82959	5.81432	5.82959	5.56274	5.57433	5.50474
C19orf55	5.68134	5.67729	5.70434	5.59452	5.59664	5.66868	5.66465	5.66868	5.66868
C19orf57	5.54028	5.54028	5.54028	5.56894	5.54028	5.54028	5.54028	5.61463	5.54028
C19orf59	5.01584	4.98361	4.88626	5.01584	4.91519	4.8519	5.42933	5.38611	5.20298
C19orf6	10.1877	10.129	10.3889	10.1693	10.2246	10.434	10.2246	9.18143	10.5436
C19orf60	6.40125	6.2451	6.29638	6.11927	6.00377	6.09341	6.11927	5.87526	6.11927
C19orf66	5.36223	5.36223	5.36223	5.2514	5.19591	5.06992	5.80109	5.7954	5.57044
C19orf67	4.30412	4.21429	4.21429	4.21429	4.21429	4.21429	4.21429	4.21429	4.11223
C19orf68	5.5496	5.60101	5.87739	5.40214	5.25762	5.32786	5.37426	5.28307	5.1722
C19orf69	4.78144	4.4961	4.56849	5.25607	4.78144	4.78144	5.00028	5.14633	4.44641
C19orf70	5.89235	5.83218	5.8906	5.89235	5.89235	5.89235	5.96426	5.35904	5.97152
C19orf71	3.64157	3.69538	3.84219	3.77243	3.69843	3.65854	3.69351	4.0337	3.6781
C19orf73	4.63464	4.09138	4.01764	4.09138	3.91458	3.96592	4.03349	4.73105	4.35314
C19orf75	3.71887	3.79225	3.90621	3.79225	3.79225	3.79225	3.77737	3.79225	3.79225
C19orf76	4.12296	4.1099	4.1099	4.1099	4.1099	4.1099	4.20404	4.09082	4.32499
C19orf77	7.27284	6.9745	7.31862	6.43124	5.95887	6.09879	11.4314	11.4185	11.8157
C19orf80	4.40513	4.41432	4.41811	4.47326	4.41811	4.51103	4.41811	4.41811	4.34728
C19orf81	4.42701	4.36871	4.36871	4.37767	4.35024	4.30821	4.36871	4.39143	4.26095
C1D	6.12724	6.1266	6.04221	6.12724	6.09994	5.98548	6.23158	7.36519	6.17994
C1GALT1	6.16498	6.42873	6.45123	5.83959	5.68527	5.79803	6.02138	6.0283	6.0283
C1GALT1C1	5.0883	5.08487	5.08487	5.40652	5.17717	5.1617	4.76388	4.69782	4.7911
C1orf100	3.64247	3.6275	3.6275	3.6275	3.6275	3.6275	3.6275	3.6275	3.6275
C1orf101	4.35937	4.44055	4.36952	4.48846	4.55837	4.48846	4.66866	4.48846	4.48846
C1orf105	3.92217	3.92217	3.82307	3.92217	4.06396	3.92217	3.92217	4.10154	3.92217
C1orf106	6.09183	5.92213	5.72143	5.38892	5.38892	5.38892	5.00221	5.14835	4.9347
C1orf109	6.42058	6.54454	6.60163	5.6897	5.75202	5.57454	5.87833	5.87833	5.77683
C1orf110	3.67367	3.67367	3.66373	3.67367	3.66704	3.6741	3.67367	3.87443	3.64155
C1orf111	3.89501	3.90463	3.93648	4.08315	3.9893	4.02463	4.04345	3.94396	3.9749
C1orf112	7.18594	7.38588	7.04566	6.25362	6.38307	6.2177	5.72802	6.11032	6.13098
C1orf114	4.56709	4.50026	4.36382	4.36382	4.35514	4.36382	4.36153	4.36382	4.36382
C1orf115	3.26796	3.12632	3.10985	3.33567	3.10985	3.10985	2.98141	3.02028	2.91512
C1orf116	4.95497	5.22515	5.148	4.83171	4.56562	4.72144	4.83171	4.82952	4.80207
C1orf122	5.34035	5.21227	5.44357	5.18638	5.18638	5.17931	5.18638	5.18638	5.07372
C1orf123	9.77725	9.76231	9.77725	10.2172	9.94167	9.98107	9.34261	9.40715	9.36601
C1orf127	4.07803	4.15305	4.07803	4.08389	4.07803	4.07803	4.0414	4.14299	4.07803
C1orf129	3.2946	3.2946	3.2946	3.2946	3.28198	3.26485	3.2946	3.40846	3.2946
C1orf130	5.15207	5.15207	5.15207	5.16918	5.15207	5.18862	5.04482	5.15207	4.98737
C1orf131	6.38382	6.56821	6.323	6.35204	6.22494	6.1498	6.6632	6.43467	6.38454
C1orf135	8.08587	8.09545	7.47487	6.32032	5.99373	6.08173	5.8657	6.08901	5.89697
C1orf137	3.35813	3.6016	3.47736	3.53819	3.4826	3.37904	3.51511	4.09762	3.4072
C1orf138	4.31229	4.0718	3.88015	4.34997	4.34997	4.35639	4.50349	4.66561	4.37963
C1orf141	3.86065	3.92628	3.92628	3.92628	3.92628	3.90671	4.02684	3.97381	3.92628
C1orf143	4.57024	4.51374	4.45788	4.57024	4.57024	4.57024	4.66052	4.73665	4.58817
C1orf144	8.39057	8.27031	8.25829	8.27031	8.10528	8.27031	8.28178	7.92293	8.57209
C1orf145	4.49141	4.48233	4.49141	4.49141	4.44969	4.40589	4.69986	5.08552	4.49316
C1orf146	3.67546	3.61286	3.61286	3.61286	3.61286	3.61286	3.45491	3.61286	3.52301
C1orf147	3.99297	4.09749	3.91746	4.17875	3.9771	4.09749	4.12314	4.23857	4.07268
C1orf150	3.94582	3.98014	3.86063	4.06483	4.06192	4.07492	5.31569	5.85555	6.33589
C1orf158	3.44969	3.49527	3.49527	3.69429	3.50337	3.49527	3.49527	3.67283	3.3287
C1orf159	4.76737	4.76737	4.76737	4.76902	4.76737	4.76737	4.76737	4.76737	4.76737
C1orf162	4.14469	3.95735	3.87368	4.39794	4.3992	4.41173	6.11402	7.78607	6.33129
C1orf168	3.94184	3.94184	3.94184	3.96582	3.94184	3.94184	3.94184	3.94184	3.94184
C1orf172	5.0036	5.00847	4.95564	4.38778	4.57652	4.51902	4.57686	4.57686	4.51922
C1orf173	3.63158	3.55949	3.63158	3.63158	3.63158	3.58075	3.63158	3.87208	3.63158
C1orf174	4.80443	4.91109	4.80443	4.80443	4.80443	4.73448	4.80443	4.80674	4.80443
C1orf177	3.70877	3.70877	3.70646	3.73093	3.70877	3.70877	3.72441	3.81685	3.68258
C1orf182	4.59795	4.60907	4.30042	4.09893	4.23857	4.14899	4.21072	4.25744	4.20409
C1orf185	4.1317	4.36204	4.36204	4.45923	4.36204	4.36204	4.23739	4.5438	4.32432
C1orf186	4.04756	4.21429	4.14006	4.41479	4.35557	4.23397	5.85545	5.3703	6.04213
C1orf187	6.19111	5.91692	5.935	4.58433	4.35683	4.58433	4.32393	4.36569	4.24426
C1orf189	3.83398	3.8102	3.7868	3.69491	3.8102	3.60143	3.96698	3.88197	3.8102
C1orf191	3.70736	3.91336	4.08726	4.01389	4.17312	4.06246	4.12853	4.08169	4.06635
C1orf192	3.01743	3.01743	3.01743	3.01743	2.91546	2.90768	3.01743	3.06247	3.15818
C1orf194	3.83684	3.83684	3.83684	3.96227	3.83684	3.83684	3.83684	3.83684	3.67892
C1orf195	4.19408	4.06207	4.06207	4.16551	4.14208	4.01065	4.06504	4.05285	3.97098
C1orf196	3.61888	3.73159	3.73134	3.82273	3.72265	3.67016	3.704	3.704	3.26548
C1orf198	4.82834	4.83861	4.74618	4.58119	4.59977	4.59977	4.4935	4.59977	4.43226
C1orf201	5.69164	5.59416	5.86155	5.88849	5.76434	5.78113	5.25174	5.40848	5.32457
C1orf21	6.90259	6.67284	6.67284	6.14958	6.34992	6.50629	7.00814	7.3099	6.67284
[truncated: 16,845 more rows]
