# Supplementary material for: Key genes and integrated modules in hematopoietic differentiation of human embryonic stem cells: a comprehensive bioinformatic analysis
Source: Stem Cell Res Ther. 2018 Nov 8;9:301. doi: 10.1186/s13287-018-1050-7 (PMC6225692; doi:10.1186/s13287-018-1050-7)
Supplement: Supplementary file 3 — Table S2. The number of genes and p value in sixteen profiles. (XLSX 33 kb) [file 13287_2018_1050_MOESM3_ESM.xlsx]

## Sheet: 工作表1
Gene pattern	Num. Genes	P-Value
Profile 0	581	3e-50
Profile 15	176	0.00057
Profile 13	398	1.7e-08
Profile 12	211	1.1e-05
Profile 7	208	0.00028
Profile 4	779	7e-15
Profile 3	291	4.3e-23
Profile 2	239	5.1e-16
Profile 11	179	0.5
Profile 1	397	0.79
Profile 8	595	0.97
Profile 9	315	1
Profile 10	415	1
Profile 14	273	1
Profile 6	182	1
Profile 5	106	1
