# Supplementary material for: Key genes and integrated modules in hematopoietic differentiation of human embryonic stem cells: a comprehensive bioinformatic analysis
Source: Stem Cell Res Ther. 2018 Nov 8;9:301. doi: 10.1186/s13287-018-1050-7 (PMC6225692; doi:10.1186/s13287-018-1050-7)
Supplement: Supplementary file 4 — Table S3. Hub genes in nine core modules in profiles 0 and 13. (XLSX 46 kb) [file 13287_2018_1050_MOESM4_ESM.xlsx]

## Sheet: 工作表1
items	ID	Description	GeneRatio	pvalue	p.adjust	qvalue	Count
Profile 0-BP enrichment	GO:0007067	mitotic nuclear division	49/522	1.53703e-14	3.14477e-11	2.84837e-11	49
	GO:0007059	chromosome segregation	42/522	4.73128e-15	1.93604e-11	1.75356e-11	42
	GO:0098813	nuclear chromosome segregation	37/522	1.42331e-13	1.45604e-10	1.31881e-10	37
	GO:0010608	posttranscriptional regulation of gene expression	34/522	3.4648e-06	0.000186552	0.000168969	34
	GO:0000819	sister chromatid segregation	33/522	3.05453e-14	4.16638e-11	3.77369e-11	33
	GO:1901987	regulation of cell cycle phase transition	33/522	4.53205e-09	5.61974e-07	5.09006e-07	33
	GO:0006913	nucleocytoplasmic transport	33/522	7.22556e-06	0.000347847	0.000315061	33
	GO:0051169	nuclear transport	33/522	1.03093e-05	0.000468728	0.000424549	33
	GO:1901990	regulation of mitotic cell cycle phase transition	32/522	3.43353e-09	4.48993e-07	4.06674e-07	32
	GO:0045930	negative regulation of mitotic cell cycle	31/522	4.03558e-10	7.76292e-08	7.03124e-08	31
	GO:0045862	positive regulation of proteolysis	31/522	3.84398e-07	3.02491e-05	2.73981e-05	31
	GO:0042176	regulation of protein catabolic process	29/522	7.59725e-06	0.000361488	0.000327416	29
	GO:0010948	negative regulation of cell cycle process	28/522	2.15495e-08	2.16795e-06	1.96361e-06	28
	GO:0006520	cellular amino acid metabolic process	28/522	8.52639e-06	0.000392022	0.000355073	28
	GO:0006260	DNA replication	27/522	3.4893e-07	2.79965e-05	2.53577e-05	27
Profile 0-KEGG enrichment	hsa03050	Proteasome	14/258	2.18009e-10	5.23222e-08	5.00273e-08	14
	hsa03013	RNA transport	22/258	1.29913e-07	1.55896e-05	1.49058e-05	22
	hsa01200	Carbon metabolism	14/258	5.02987e-05	0.0040239	0.00384741	14
	hsa04110	Cell cycle	14/258	0.000115576	0.00693457	0.00663042	14
Profile 13-BP enrichment	GO:0002694	regulation of leukocyte activation	34/337	2.19523e-10	3.87678e-07	3.09759e-07	34
	GO:1903706	regulation of hemopoiesis	30/337	2.38618e-12	8.42798e-09	6.73405e-09	30
	GO:0002521	leukocyte differentiation	30/337	1.42801e-08	6.30465e-06	5.03748e-06	30
	GO:0051249	regulation of lymphocyte activation	29/337	9.90483e-09	5.83064e-06	4.65875e-06	29
	GO:1902532	negative regulation of intracellular signal transduction	28/337	2.2208e-07	4.90241e-05	3.91708e-05	28
	GO:0002683	negative regulation of immune system process	27/337	1.22551e-08	6.18355e-06	4.94072e-06	27
	GO:0001819	positive regulation of cytokine production	27/337	1.99907e-08	7.84525e-06	6.26844e-06	27
	GO:0002768	immune response-regulating cell surface receptor signaling pathway	27/337	2.9189e-07	6.00403e-05	4.79729e-05	27
	GO:0042110	T cell activation	27/337	3.96908e-07	7.3783e-05	5.89534e-05	27
	GO:0002697	regulation of immune effector process	25/337	9.7254e-09	5.83064e-06	4.65875e-06	25
	GO:0002429	immune response-activating cell surface receptor signaling pathway	25/337	8.53229e-07	0.000135703	0.000108428	25
	GO:0002696	positive regulation of leukocyte activation	24/337	3.99424e-08	1.41077e-05	1.12722e-05	24
	GO:0050867	positive regulation of cell activation	24/337	6.67532e-08	1.96477e-05	1.56987e-05	24
	GO:0007159	leukocyte cell-cell adhesion	24/337	1.35694e-07	3.42338e-05	2.73531e-05	24
	GO:0036230	granulocyte activation	24/337	5.49832e-05	0.0023683	0.0018923	24
Profile 13-KEGG enrichment	hsa04010	MAPK signaling pathway	17/169	8.18496e-05	0.00117863	0.000798393	17
	hsa05169	Epstein-Barr virus infection	16/169	1.76005e-05	0.000422412	0.000286137	16
	hsa05166	HTLV-I infection	16/169	0.000268604	0.00276279	0.00187148	16
	hsa04659	Th17 cell differentiation	15/169	1.95366e-08	4.21991e-06	2.85851e-06	15
	hsa04210	Apoptosis	15/169	6.0394e-07	6.52255e-05	4.4183e-05	15
	hsa05161	Hepatitis B	14/169	5.53989e-06	0.000170945	0.000115796	14
	hsa04621	NOD-like receptor signaling pathway	14/169	3.25196e-05	0.000638566	0.000432557	14
	hsa05168	Herpes simplex infection	14/169	9.37796e-05	0.00126282	0.000855416	14
	hsa05167	Kaposi's sarcoma-associated herpesvirus infection	14/169	9.93882e-05	0.00126282	0.000855416	14
	hsa04611	Platelet activation	13/169	4.81417e-06	0.000170945	0.000115796	13
	hsa05202	Transcriptional misregulation in cancer	13/169	0.000367498	0.00360816	0.00244413	13
	hsa04015	Rap1 signaling pathway	13/169	0.00115507	0.00958674	0.00649394	13
	hsa04658	Th1 and Th2 cell differentiation	12/169	1.20584e-06	8.68201e-05	5.88109e-05	12
	hsa04380	Osteoclast differentiation	12/169	3.82115e-05	0.000687807	0.000465912	12
	hsa04620	Toll-like receptor signaling pathway	11/169	2.63342e-05	0.000568818	0.000385311	11
